# Supplementary material for: Interaction between MARK3 (rs11623869), PLCB4 (rs6086746) and GEMIN2 (rs2277458) variants with bone mineral density and serum 25-hidroxivitamin D levels in Mexican Mestizo women
Source: Front Endocrinol (Lausanne). 2024 Apr 23;15:1392063. doi: 10.3389/fendo.2024.1392063 (PMC11074919; doi:10.3389/fendo.2024.1392063)
Supplement: Supplementary file 1 [file DataSheet_1.xlsx]

## Sheet: Genotypes
Genotypes of SNVs analized in this study
folio	rs11623869	rs6086746_new	rs2277458c
12789	0	0	0
12331	1	0	0
11845	-9	0	0
8876	0	0	0
6741	1	0	0
14757	0	0	1
13162	0	0	1
11579	0	0	0
6224	1	0	0
12189	0	0	1
4076	1	0	0
5615	0	0	0
11195	1	0	1
3434	1	0	1
7321	0	0	0
42361	2	0	0
65063	0	0	0
14814	0	0	0
13014	1	0	0
6457	1	0	0
11844	1	0	0
12938	0	0	0
41001	1	0	1
7841	1	0	0
13243	1	0	1
5385	1	0	0
12979	1	0	1
10297	0	0	0
14733	0	0	0
40777	0	0	2
2335	0	0	1
5334	1	0	0
12395	0	0	0
10694	0	0	1
6966	0	0	0
5674	0	0	1
11344	0	0	-9
12139	0	0	-9
40900	0	0	1
12049	0	0	1
41115	0	0	0
10691	0	0	1
4572	1	0	0
14718	1	0	1
10575	0	0	1
5361	2	0	0
12348	0	0	1
11880	1	0	0
11672	0	0	1
40130	0	0	2
14882	0	0	1
42158	1	0	0
12342	0	0	0
6817	0	0	0
65420	1	0	0
40122	0	0	0
10324	0	0	1
10699	0	0	0
8055	1	0	0
4638	0	0	0
42177	0	0	1
42178	1	0	0
5815	0	0	0
9279	1	0	1
14112	0	0	2
8845	0	0	0
40369	0	0	1
6749	0	0	0
12232	0	0	1
8758	0	0	0
10673	0	0	0
5804	0	0	0
11885	0	0	0
40376	0	0	0
40008	0	0	1
7081	1	0	0
61834	0	0	1
8757	1	0	0
10855	1	0	0
14680	2	0	1
3282	0	0	0
41306	0	0	1
70341	0	0	0
12493	0	0	0
2666	0	0	0
11557	1	0	1
14115	0	0	1
6083	0	0	0
65356	0	0	0
12891	0	0	0
13193	0	0	0
40105	0	0	2
11886	0	0	0
11586	0	0	0
11427	0	0	0
9655	0	0	1
6587	0	0	1
70447	0	0	1
10761	0	0	1
11884	0	0	0
8392	0	0	0
6339	0	0	0
11713	1	0	1
6409	0	0	1
9514	1	0	0
12092	0	0	0
9879	0	0	0
12800	0	0	0
5616	0	0	0
40999	0	0	1
12624	0	0	0
12653	0	0	1
12335	0	0	0
14661	1	0	0
11842	0	0	0
12634	1	0	0
12268	0	0	1
3996	0	0	1
4585	1	0	1
6149	0	0	0
7135	1	0	0
13916	1	0	0
9383	1	0	1
41021	0	0	0
42133	1	0	0
11256	1	0	1
40154	0	0	0
5503	0	0	2
12603	0	0	0
5406	0	0	1
12525	0	0	1
3893	0	0	1
8492	0	0	0
11968	2	0	0
2614	0	0	1
41034	1	0	0
7118	1	0	1
12218	0	0	1
14817	0	0	1
70262	1	0	1
14820	0	0	1
12199	0	0	1
12299	2	0	0
10807	0	0	0
65109	0	0	1
10551	1	0	1
12261	1	0	0
8421	0	0	1
2920	0	0	1
10934	1	0	1
10677	0	0	0
3425	0	0	0
13460	0	0	0
5135	0	0	1
10383	0	0	0
70591	0	0	0
12316	1	0	0
5195	1	0	0
6011	2	0	0
40463	0	0	1
11497	0	0	0
9220	1	0	0
41128	0	0	0
12313	0	0	1
13473	0	0	0
10800	0	0	0
6300	1	0	1
4566	0	0	0
11779	0	0	1
10427	0	0	0
13295	0	0	0
11510	0	0	0
14826	1	0	0
65079	0	0	0
9454	0	0	0
12248	1	0	1
12046	0	0	1
5265	0	0	0
11503	1	0	1
10853	0	0	0
3881	0	0	2
12292	2	0	0
12284	0	0	0
40529	0	0	0
11718	0	0	1
12251	1	0	1
11498	0	0	0
8552	1	0	0
1196	0	0	1
3526	2	0	1
6366	0	0	0
14809	1	0	1
10775	0	0	1
14848	0	0	0
11514	1	0	0
6525	1	0	0
65834	0	0	1
4203	0	0	0
65645	0	0	0
10926	0	0	0
7115	0	0	2
8611	1	0	1
14077	0	0	1
14825	0	0	1
12171	1	0	1
11998	0	0	0
12031	0	0	2
12462	0	0	2
12000	0	0	1
5465	0	0	1
8256	0	0	1
41088	0	0	1
70081	0	0	1
41092	0	0	1
9267	1	0	0
1111	0	0	0
5528	0	0	1
10126	0	0	0
10212	1	0	0
5981	0	0	1
14830	0	0	1
12485	1	0	1
5677	0	0	1
10941	1	0	0
11502	1	0	-9
6167	0	0	0
14712	0	0	1
6236	1	0	-9
12021	0	0	1
11457	0	0	0
12067	0	0	2
10178	0	0	0
12103	1	0	0
65249	1	0	0
40254	0	0	0
9441	0	0	2
4360	2	0	0
11067	2	0	1
5950	0	0	0
6777	1	0	2
12308	0	0	2
6602	0	0	1
4681	0	0	1
12172	0	0	1
11866	1	0	0
41565	0	0	2
14655	0	0	1
12047	0	0	1
42147	2	0	0
12547	0	0	0
1007	0	0	0
11143	1	0	1
1182	2	0	0
7082	0	0	0
4617	0	0	2
12638	0	0	1
9080	0	0	0
5089	1	0	1
12605	0	0	0
6082	0	0	0
8103	0	0	0
40768	0	0	1
41132	1	0	0
11580	0	0	1
40932	0	0	1
70268	0	0	0
14781	0	0	1
6004	0	0	2
40778	1	0	0
5846	0	0	1
11847	0	0	0
11739	1	0	0
1135	0	0	0
14734	0	0	0
11622	0	0	0
14691	1	0	1
5980	0	0	1
14840	0	0	0
2649	0	0	0
11539	0	0	2
13582	-9	0	0
5772	0	0	0
12589	0	0	0
4070	0	0	0
13116	0	0	1
65362	0	0	0
11251	0	0	0
12738	0	0	2
5711	0	0	0
41210	0	0	1
12879	0	0	1
41149	0	0	0
14748	1	0	1
1122	0	0	1
10875	1	0	0
9396	0	0	1
13331	0	0	0
12424	0	0	2
65131	0	0	1
11855	0	0	0
5997	0	0	0
11001	2	0	0
3453	0	0	1
42141	0	0	0
7829	1	0	1
7370	0	0	0
2202	0	0	0
12280	0	0	0
12901	0	0	1
4619	0	0	1
6023	0	0	1
8651	1	0	0
65011	0	0	2
11826	0	0	0
11135	0	0	1
12853	0	0	0
3888	0	0	0
12792	0	0	0
11699	1	0	0
11578	1	0	1
41309	0	0	0
40956	0	0	0
3804	0	0	1
3271	0	0	0
14801	0	0	1
11951	0	0	1
11169	0	0	0
6898	0	0	0
13174	0	0	0
5373	0	0	1
4785	0	0	0
12102	1	0	0
70425	0	0	1
11529	1	0	1
6890	0	0	1
10844	0	0	0
7780	0	0	1
656	0	0	0
9914	1	0	0
41344	0	0	1
11346	0	0	2
65750	0	0	2
13051	1	0	1
10310	0	0	0
8152	0	0	0
6524	1	0	0
12105	1	0	0
13437	0	0	2
11446	0	0	1
4361	2	0	1
6461	0	0	1
11149	0	0	1
42159	1	0	0
12379	0	0	0
8909	0	0	1
4490	0	0	0
13133	1	0	0
5848	1	0	0
6154	0	0	1
3793	0	0	0
12614	1	0	1
5844	1	0	1
12274	0	0	2
6203	0	0	1
65108	0	0	1
40923	0	0	0
11157	0	0	0
4989	1	0	1
12439	1	0	1
7803	0	0	1
11917	0	0	0
65436	0	0	0
10784	0	0	1
11928	0	0	1
6833	1	0	1
5618	0	0	1
14811	0	0	1
13452	1	0	1
11955	0	0	1
11571	0	0	1
4458	0	0	1
6671	1	0	1
11899	0	0	0
14858	1	0	1
6859	1	0	0
65234	1	0	1
12965	0	0	1
14667	0	0	0
12934	1	0	0
6174	0	0	2
6744	1	0	1
12467	0	0	1
40691	0	0	0
10159	0	0	0
4660	0	0	0
12480	0	0	0
13073	0	0	0
10753	0	0	1
40942	1	0	0
42092	1	0	1
6651	0	0	1
6530	0	0	1
8941	1	0	0
11470	0	0	0
7324	0	0	0
42295	1	0	0
66005	1	0	2
6740	0	0	0
10938	1	0	1
9556	0	0	1
8935	2	0	1
40020	0	0	1
6071	1	0	2
42101	0	0	1
6724	0	0	1
40009	0	0	1
6911	1	0	1
42100	0	0	0
10708	0	0	1
14675	1	0	0
2533	0	0	0
14702	1	0	0
3818	2	0	1
10811	1	0	0
9145	0	0	1
14710	1	0	0
14651	0	0	0
12307	1	0	1
9235	1	0	1
6410	0	0	0
12267	0	0	1
70446	0	0	1
8693	1	0	0
12809	0	0	0
3758	0	0	0
5724	0	0	1
11552	0	0	1
10131	0	0	1
40107	0	0	1
42287	0	0	1
6489	0	0	2
3740	1	0	1
40596	0	0	0
11404	0	0	1
10752	0	0	0
2385	0	0	1
11420	0	0	1
11407	0	0	0
11130	2	0	0
11367	1	0	-9
12641	2	0	1
65558	0	0	0
6590	0	0	0
12288	0	0	1
13557	0	0	0
8907	0	0	1
10521	1	0	0
7056	0	0	1
10706	1	0	0
42207	1	0	1
13590	0	0	2
41140	0	0	1
14663	0	0	0
40779	0	0	0
41278	0	0	0
10798	0	0	1
6699	1	0	0
12336	1	0	1
41589	0	0	0
12266	1	0	0
65598	1	0	0
6218	1	0	0
40417	0	0	0
10759	0	0	1
5746	0	0	1
5084	0	0	1
13303	0	0	1
3291	0	0	0
14755	0	0	1
6341	0	0	1
11172	0	0	0
11133	0	0	1
40423	1	0	1
5623	1	0	0
3571	1	0	0
70340	0	0	0
14785	0	0	1
6219	1	0	0
14839	2	0	0
40501	0	0	0
14672	1	0	0
6794	0	0	0
4323	0	0	2
11538	1	0	1
6110	1	0	1
9210	0	0	0
10874	0	0	2
11543	1	0	0
12959	1	0	0
13199	0	0	0
8686	1	0	0
14688	1	0	1
4440	0	0	1
3499	0	0	1
1936	1	0	0
13353	1	0	0
12254	0	0	0
42300	1	0	0
12289	0	0	0
11568	0	0	0
3509	0	0	0
70407	0	0	2
42215	0	0	1
10705	0	0	0
11740	1	0	0
41022	0	0	0
13316	0	0	0
41067	0	0	0
10319	1	0	0
11972	0	0	1
2215	0	0	1
1310	1	0	0
40078	1	0	1
11516	1	0	1
6730	1	0	0
12777	0	0	0
5712	0	0	0
9555	0	0	0
11596	1	0	0
3106	2	0	1
11337	0	0	0
11500	1	0	0
70607	0	0	1
41885	0	0	1
41610	1	0	1
3619	1	0	1
11512	0	0	0
10248	0	0	1
12941	1	0	1
14707	1	0	0
4232	1	0	0
41130	0	0	1
12506	2	0	0
7046	0	0	1
3569	0	0	0
11753	1	0	0
2523	0	0	0
5975	1	0	1
42194	0	0	1
42326	0	0	0
12311	0	0	0
9774	1	0	0
12888	0	0	0
10519	0	0	0
11717	0	0	2
6923	0	0	0
7994	1	0	1
9961	1	0	0
922	1	0	0
7108	1	0	0
5700	1	0	1
7231	1	0	1
5986	0	0	0
40992	1	0	2
12954	0	0	2
6670	-9	0	2
65036	1	0	1
11158	0	0	0
3358	1	0	0
9184	0	0	1
13074	0	0	1
12643	1	0	0
40957	0	0	0
3468	0	0	1
3438	0	0	0
11685	0	0	0
65833	1	0	0
7041	0	0	0
65599	0	0	0
6365	0	0	1
5393	0	0	1
10925	0	0	1
11584	1	0	1
40773	1	0	0
11644	0	0	0
12354	1	0	1
10854	1	0	2
40136	0	0	1
12843	2	0	0
6033	1	0	1
11965	0	0	1
8873	0	0	1
4602	0	0	1
11132	1	0	0
5957	0	0	0
14878	1	0	0
10087	0	0	0
65619	1	0	0
12358	1	0	0
12464	1	0	0
14659	1	0	-9
9851	0	0	0
14679	1	0	1
11434	0	0	0
5865	0	0	0
1550	1	0	0
14725	0	0	0
42318	0	0	1
5818	1	0	0
8551	1	0	0
6636	1	0	1
12063	0	0	0
14790	1	0	1
5123	0	0	1
10602	0	0	1
12347	1	0	2
12237	1	0	0
12850	0	0	0
3595	0	0	0
65069	0	0	1
9750	1	0	0
1194	1	0	0
9154	1	0	1
6089	1	0	1
42211	0	0	2
12597	1	0	0
10684	0	0	0
12339	0	0	1
13246	0	0	0
13483	0	0	1
10951	2	0	1
12466	1	0	1
13210	0	0	0
6200	0	0	0
12769	1	0	0
9040	1	0	0
65819	1	0	1
3880	2	0	0
5092	0	0	0
65911	2	0	-9
10719	0	0	0
12538	1	0	1
12130	0	0	0
10781	0	0	0
13409	1	0	1
3809	0	0	0
12285	0	0	2
13337	0	0	0
3577	0	0	1
12463	1	0	0
3960	1	0	1
5769	0	0	1
1412	0	0	0
40991	2	0	1
12221	-9	0	0
11534	0	0	0
10404	0	0	0
8847	0	0	1
5034	0	0	1
12196	0	0	0
12509	0	0	1
4950	2	0	0
5078	0	0	0
10693	0	0	0
10569	1	0	0
7664	1	0	1
1799	1	0	1
10451	2	0	1
13286	1	0	2
10287	0	0	1
4460	1	0	0
4584	1	0	0
3843	0	0	1
11504	0	0	2
8894	0	0	1
65190	0	0	0
6268	1	0	1
11340	0	0	0
5994	1	0	0
6988	0	0	2
12282	0	0	0
902	0	0	0
10000	0	0	1
7457	0	0	0
12396	0	0	2
10797	0	0	0
12889	1	0	1
10955	0	0	0
12770	0	0	0
12877	0	0	1
12838	1	0	1
6099	1	0	0
70730	1	0	1
65471	1	1	0
10885	1	1	1
6211	1	1	0
40069	0	1	0
12326	1	1	0
11597	2	1	1
3313	0	1	0
65352	0	1	0
4797	0	1	0
6467	0	1	0
12129	0	1	0
1358	0	1	1
12314	0	1	0
12256	0	1	0
65078	0	1	0
42333	1	1	1
10946	0	1	0
6610	0	1	0
14810	0	1	1
5548	1	1	0
4233	0	1	0
8644	0	1	1
12006	0	1	1
14813	-9	1	2
4378	2	1	1
8833	1	1	1
12291	0	1	0
65602	0	1	-9
3299	-9	1	0
4595	0	1	2
42209	0	1	0
8997	0	1	1
5088	0	1	0
14762	1	1	0
3388	0	1	0
14845	1	1	0
5905	1	1	0
5760	1	1	0
41584	0	1	0
12607	0	1	0
40998	0	1	1
3835	1	1	1
5989	0	1	0
12771	1	1	2
12007	0	1	1
6324	1	1	0
12626	0	1	1
65668	0	1	0
11604	1	1	1
5836	0	1	2
9283	1	1	0
4494	0	1	0
40129	0	1	0
11587	1	1	0
11563	0	1	2
11799	0	1	2
41387	0	1	1
12767	0	1	0
41627	0	1	1
65162	0	1	1
7635	1	1	1
9960	1	1	0
11901	0	1	0
4148	1	1	0
40176	0	1	1
70437	0	1	0
10141	0	1	1
14871	0	1	1
12504	1	1	0
9368	1	1	2
4963	2	1	1
14714	1	1	0
12431	1	1	2
13397	0	1	2
12228	1	1	2
11761	0	1	0
12037	1	1	1
12926	0	1	1
12219	0	1	0
2762	0	1	1
10134	0	1	0
5783	1	1	0
40490	0	1	1
2351	0	1	0
13555	0	1	1
7814	0	1	0
4800	1	1	1
13468	0	1	0
12642	1	1	0
5126	0	1	0
12050	0	1	2
12241	0	1	0
8864	0	1	0
70263	1	1	0
42199	0	1	0
41377	0	1	0
3177	1	1	0
10701	0	1	1
12327	1	1	1
70519	0	1	0
4315	0	1	0
1531	0	1	1
12586	0	1	1
41002	0	1	1
7488	1	1	1
9029	1	1	1
4198	0	1	0
11665	2	1	1
13261	0	1	0
42152	0	1	0
42271	0	1	1
41374	0	1	0
3877	0	1	0
12273	0	1	0
40782	0	1	0
8618	1	1	1
13173	0	1	0
6917	0	1	1
12930	1	1	1
10945	0	1	1
11594	1	1	0
4871	0	1	0
40117	0	1	0
8604	0	1	0
12286	0	1	1
10755	0	1	0
12852	1	1	2
13575	0	1	1
12106	1	1	1
7468	0	1	0
9968	0	1	0
6012	1	1	0
11027	1	1	0
14745	0	1	1
10923	0	1	2
10820	0	1	0
13202	0	1	0
14875	0	1	0
5146	1	1	0
12323	0	1	1
40339	1	1	0
3480	0	1	1
14849	1	1	0
6155	0	1	1
10935	0	1	2
11973	0	1	0
6638	0	1	2
12758	0	1	1
5542	0	1	0
2581	1	1	1
42324	0	1	0
10484	0	1	1
884	0	1	1
9350	1	1	0
42143	1	1	0
3911	0	1	1
13466	1	1	0
12356	0	1	0
5904	0	1	0
14818	0	1	2
6693	0	1	1
12974	0	1	0
11492	-9	1	0
65610	0	1	0
42096	0	1	1
8219	0	1	0
11667	0	1	1
6465	1	1	2
12416	1	1	0
10516	1	1	1
11923	0	1	0
11452	1	1	1
6824	1	1	0
13277	0	1	0
14815	0	1	0
70189	0	1	1
8799	-9	1	1
11736	0	1	0
13260	1	1	0
14666	0	1	1
10731	1	1	1
5591	0	1	0
13486	1	1	1
8682	0	1	1
12445	1	1	1
65139	0	1	1
41580	0	1	1
3327	0	1	0
11823	1	1	1
12287	0	1	0
4823	1	1	1
70616	0	1	0
40551	1	1	0
11517	0	1	2
14695	0	1	1
6173	1	1	1
10559	0	1	0
1309	1	1	1
10852	2	1	0
11723	1	1	0
6226	0	1	1
65138	0	1	1
11305	1	1	0
574	1	1	0
10799	0	1	0
13450	2	1	1
41552	0	1	1
10780	0	1	1
42358	0	1	0
11222	0	1	1
3421	1	1	0
11275	1	1	1
12727	0	1	0
12059	0	1	0
42202	0	1	1
10624	2	1	0
5613	0	1	1
12683	1	1	1
6698	0	1	0
3820	0	1	0
11458	1	1	1
40997	0	1	1
40075	0	1	0
7203	0	1	2
10795	0	1	0
40660	1	1	0
5833	0	1	0
3585	0	1	0
3557	0	1	0
10191	0	1	0
2193	0	1	0
12776	0	1	0
3419	0	1	0
13541	0	1	-9
14668	0	1	0
5906	0	1	1
10294	0	1	0
41066	0	1	2
65080	0	1	0
70697	0	1	0
3653	0	1	0
11151	0	1	1
4040	0	1	1
11702	1	1	0
5741	1	1	1
5397	0	1	0
40994	0	1	1
8648	0	1	0
6692	1	1	0
10460	0	1	0
5456	0	1	1
11733	0	1	0
4816	0	1	0
1235	0	1	1
14828	1	1	1
5475	0	1	0
11849	0	1	1
12639	0	1	0
11832	1	1	0
12155	0	1	1
66049	0	1	1
1420	0	1	1
9539	0	1	1
861	0	1	2
12684	0	1	0
14403	0	1	0
10956	0	1	1
9322	0	1	1
3896	0	1	1
14774	0	1	1
11669	0	1	0
5288	0	1	0
11863	0	1	0
11521	0	1	0
6128	0	1	1
8009	2	1	1
12238	0	1	0
6684	0	1	0
13577	1	1	0
5942	0	1	0
12518	1	1	2
11595	0	1	0
10714	0	1	0
5887	1	1	1
10709	1	1	0
5496	0	1	0
8634	0	1	1
12332	0	1	0
8698	0	1	2
42157	0	1	0
9223	0	1	0
12114	0	1	0
8788	0	1	0
40011	0	1	1
887	0	1	1
10616	1	1	1
3040	0	1	1
40574	1	1	0
9299	0	1	1
11331	0	1	0
14678	0	1	0
40565	0	1	1
12048	1	1	1
10158	0	1	0
3465	-9	1	0
13542	0	1	1
2557	0	1	0
65571	0	1	1
13347	0	1	2
11333	0	1	1
11625	0	1	1
3715	0	1	0
6658	0	1	0
12705	0	1	1
11507	0	1	2
11403	0	1	0
12352	0	1	0
1046	0	1	1
5670	1	1	1
5390	1	1	1
12225	1	1	0
10933	1	1	0
70200	0	1	1
5826	0	1	1
12486	1	1	0
8257	1	1	1
11460	1	1	1
12939	1	1	0
11513	1	1	0
14795	0	1	2
10214	0	1	1
2380	0	1	0
3503	0	1	1
3862	1	1	1
11486	0	1	1
11864	0	1	0
12244	1	1	0
70353	0	1	1
12309	0	1	1
7207	0	1	0
11971	1	1	1
11668	1	1	1
9226	0	1	0
8180	2	1	0
1530	0	1	1
41367	0	1	2
11276	1	1	0
8427	1	1	0
12066	1	1	0
8777	1	1	1
9277	0	1	2
10924	0	1	2
3314	0	1	0
6437	2	1	0
5732	0	1	0
5061	0	1	1
2100	1	1	0
65081	0	1	0
65577	1	1	0
11990	0	1	0
14880	0	1	0
6163	1	1	0
10295	1	1	1
7211	0	1	0
3023	1	1	0
11238	1	1	0
14683	0	1	2
6289	0	1	0
6187	0	1	0
11412	1	1	1
11743	1	1	2
4972	1	1	1
11549	1	1	1
40482	1	1	1
2609	1	1	1
40478	0	1	1
10957	0	1	0
13102	1	1	1
11537	1	1	1
4255	1	1	0
11819	0	1	1
14853	0	1	0
40072	0	1	0
5892	0	1	0
65641	1	1	0
7355	0	1	1
13327	0	1	0
10819	0	1	1
11423	0	1	0
14735	0	1	1
6411	0	1	1
65603	0	1	0
4932	1	1	0
65488	0	1	0
13090	1	1	0
40068	0	1	1
40996	0	1	1
5612	1	1	1
70201	0	1	2
8778	0	1	0
42065	0	1	1
11426	1	1	1
11738	0	1	1
41099	0	1	0
11107	2	1	1
7230	1	1	1
11163	0	1	0
13192	0	1	0
10339	1	1	0
10972	0	1	1
2889	0	1	1
12983	1	1	1
4313	0	1	1
40297	1	1	1
7062	0	1	1
65247	1	1	0
12604	1	1	0
6215	1	1	0
850	1	1	1
12635	0	1	1
7486	0	1	0
11833	0	1	1
13290	1	1	0
70449	0	1	0
12208	0	1	0
13095	1	1	1
6558	1	1	2
1054	1	1	0
14867	1	1	0
6757	1	1	0
65372	1	1	0
40124	1	1	1
40774	0	1	0
42190	0	1	2
11422	2	1	0
42169	0	1	2
9969	1	1	0
13023	1	1	0
6375	1	1	0
1490	0	1	0
12109	0	1	0
9044	0	1	1
70420	0	1	0
41116	0	1	1
14873	1	1	0
10545	1	1	0
4370	0	1	0
6153	0	1	1
8994	0	1	0
65760	0	1	2
10959	0	1	1
4346	1	1	1
10626	1	1	1
8316	0	1	1
41300	0	1	0
40658	0	1	0
10943	0	1	0
11546	0	1	1
6053	0	1	0
10877	0	1	0
7176	1	1	-9
10894	1	1	0
8995	0	1	0
13114	1	1	0
11485	0	1	1
4256	0	1	1
12876	1	1	1
12329	1	1	1
65232	0	1	0
4437	1	1	0
41301	0	1	0
65340	0	1	1
65570	0	1	0
11564	0	1	1
12998	1	1	0
1422	0	1	0
12028	0	1	0
12443	1	1	1
14788	1	1	1
12246	1	1	0
10681	1	1	0
6549	1	1	0
8250	0	1	0
41424	0	1	0
10711	0	1	0
6560	1	1	1
65585	0	1	1
9321	1	1	0
9785	0	1	1
41573	0	1	0
40920	0	1	0
4228	0	1	1
41131	2	1	0
6245	0	1	1
10267	1	1	0
11921	0	1	1
65042	0	1	0
11161	1	1	2
13515	1	1	1
3631	1	1	0
10823	0	1	0
3397	0	1	1
5663	0	1	1
10503	0	2	0
4258	0	2	1
12296	0	2	0
6027	0	2	1
5083	0	2	0
6628	0	2	0
12414	0	2	0
4274	0	2	1
40554	0	2	0
8801	2	2	1
13147	0	2	1
10742	1	2	0
65461	0	2	1
7493	0	2	1
5282	1	2	1
6535	0	2	0
5003	0	2	1
12239	0	2	0
14841	0	2	2
3383	0	2	1
14859	1	2	0
40633	1	2	0
11848	2	2	0
3013	0	2	0
6529	0	2	1
9737	1	2	0
65084	-9	2	1
5890	1	2	0
41064	0	2	1
65152	0	2	1
11840	0	2	0
6297	0	2	0
65110	0	2	1
14770	1	2	1
8657	0	2	0
41215	1	2	0
4366	1	2	0
14832	0	2	2
12310	0	2	0
13049	1	2	0
10969	0	2	0
12123	1	2	0
40995	0	2	0
12579	1	2	1
13386	0	2	0
11555	1	2	0
3450	0	2	1
65068	0	2	0
3806	0	2	0
14860	1	2	0
6209	0	2	1
4525	0	2	0
3844	1	2	2
70061	1	2	1
10183	1	2	0
4770	1	2	0
5582	1	2	0
13257	1	2	1
12999	1	2	0
11299	1	2	0
8601	1	2	1
10306	1	2	2
11804	1	2	0
40357	1	2	1
1640	0	2	1
2214	0	2	1
3530	0	2	1
4711	0	2	1
6641	1	2	1
41516	2	2	0
10792	0	2	0
11342	0	2	0
65644	0	2	1
6001	0	2	1
11106	0	2	0
11334	0	2	1
3366	1	2	1
41378	2	2	1
40375	0	2	0
3015	1	-9	0
8752	1	-9	1
9211	0	-9	0
12484	0	-9	0
5519	1	-9	1
2613	-9	-9	0
14786	0	-9	1
13481	1	-9	0
13085	0	-9	1
65199	0	-9	0
11846	-9	-9	0
7459	0	-9	1
12970	0	-9	0
520	0	-9	0
11575	0	-9	0
9105	1	-9	1
6586	0	-9	1
1190	1	-9	1
2309	1	-9	0
12240	2	-9	1
9023	0	-9	0
10066	1	-9	0
3492	-9	-9	0
12691	1	-9	1
12498	-9	-9	0

## Sheet: Demiographic data
Demographic and clinical data employed in this study
folio	age	hydroxivitaminD	vitd_categories	vitd_intake	low_hip	low_lumbar_spine	low_femoral_neck	BMD_femoralneck	BMD_lumbar_spine	BMD_hip	bmi_categories	energy_intake	smoking	physical_activity	alcohol_intake	calcium_intake	calcium_supplements	HRT	blood_collection_season	genetic_risk_score_tertiles	bmi	waist_circumference	glucose	hdl	ldl	trigli	cholesterol	alt	ast	diabetes
12789	45	22.3	No deficiency	302.41	0	0	0	0.904056	1.07948	0.937601	normal	2139.77	Former	0.158	2.63	1883.35	1	0	spring	1	22.9	79	93	29	120	154	184	25	26	without_diabetes
12331	67	18.5	Deficiency	158.35	0	1	1	0.813398	0.896268	0.929011	normal	1980.5	Never	0	0.58	843.42	1	0	spring	2	22.9	76	104	34	139	353	247	13	38	without_diabetes
11845	54	13.8	Deficiency	227.67	0	1	0	1.00574	1.02586	1.03578	normal	1637.55	Former	12.5	0.25	1054.93	0	0	summer	-9	24.2	93	105	45	134	83	199	58	52	without_diabetes
8876	54	14.1	Deficiency	170.42	0	1	1	0.861423	1.00851	0.977872	overweight	1962.24	Former	3.5	2.23	834.67	0	0	spring	1	28.8	99	113	43.7	126.9	212	213	38	28	pre-diabetes
6741	58	21.5	No deficiency	245.49	0	1	0	0.967247	0.955064	0.935548	overweight	1722.5	Never	7.658	0.79	1143.48	0	0	spring	2	28.5	99	85	55.2	164	184	256	14	19	without_diabetes
14757	58	21.2	No deficiency	412.44	0	1	1	0.868189	1.07083	1.04996	obesity	4282.5	Former	0	0	1620.57	0	0	spring	3	30.8	100	112	34	98	253	183	22	16	pre-diabetes
13162	67	28.2	No deficiency	189.66	1	1	1	0.766172	0.785796	0.760674	overweight	2079.01	Never	0	0	1213.94	0	0	summer	3	27.4	108	107	46.7	85.1	146	161	71	72	diabetes
11579	53	27.2	No deficiency	138.82	0	0	1	0.894743	1.30772	1.01148	normal	1419.99	Never	3.5	0.04	625.76	0	0	spring	1	22.5	82	87	47	135	102	202	8	12	without_diabetes
6224	43	15.6	Deficiency	164.1	0	0	0	1.05074	1.08808	1.12718	overweight	1023.61	Never	1.133	16.08	403.45	0	0	summer	2	29.4	91	87	52.7	87.1	71	154	12	17	without_diabetes
12189	56	18.8	Deficiency	257.71	1	1	1	0.843552	1.08361	0.855819	normal	3511.09	Actual	3.5	2.75	1428.56	0	0	spring	3	23.2	85	106	61	126	110	209	11	16	without_diabetes
4076	83	20.4	No deficiency	255.88	1	1	1	0.761999	0.950879	0.798559	normal	2647.95	Never	1.5	1.41	1319.61	0	0	winter	2	21.9	80	85	80	82	108	219	14	40	without_diabetes
5615	21	31.5	No deficiency	235.81	0	0	0	0.991523	1.1391	0.960391	normal	2431.15	Never	7.774	0.79	1218.52	0	0	summer	1	22.3	78	79	44	125	98	194	12	20	without_diabetes
11195	49	26.1	No deficiency	489.95	0	0	0	1.02899	1.1835	1.03947	normal	2689.2	Actual	2.266	13.09	1310.69	0	0	summer	4	24.4	82	89	32	140	163	199	20	22	without_diabetes
3434	59	32	No deficiency	155.24	1	0	1	0.81889	1.09227	0.791439	normal	1874.44	Never	1.875	1.83	761.12	0	0	summer	4	20.2	77	86	41.7	146.5	204	229	14	18	without_diabetes
7321	54	29.4	No deficiency	110.86	1	1	1	0.821227	0.926662	0.866621	overweight	3072.45	Former	0	0.79	1057.59	0	0	summer	1	29.7	99	96	47.1	92.7	116	163	24	24	without_diabetes
42361	69	23.1	No deficiency	113.94	0	0	0	0.940026	1.18273	0.925027	normal	1827.85	Never	3.5	0	730.73	0	0	autumn	3	22.8	83	106	38.9	138	202	196	25	29	without_diabetes
65063	27	14.95	Deficiency	55.38	0	1	0	1.19791	1.04383	1.11173	normal	1976.45	Former	0	1.95	752.65	0	0	autumn	1	17.4	76	94	54	111.6	106	172	11	17	without_diabetes
14814	48	24.2	No deficiency	514.01	0	1	0	1.02871	0.974685	1.04917	overweight	1622.03	Former	3.5	0.43	1590.18	0	0	spring	1	29.5	93	95	39	147	295	234	23	29	without_diabetes
13014	68	21.8	No deficiency	47.31	0	1	0	1.09518	0.945639	1.03761	overweight	1034.66	Never	0	2.59	466.58	1	0	spring	2	28.3	95	103	46	176	148	223	20	23	without_diabetes
6457	58	32.6	No deficiency	394.07	1	1	1	0.791336	0.915888	0.799214	overweight	2538.89	Never	5	1.59	1144.06	0	0	spring	2	25.8	86	85	44	160	84	198	16	20	without_diabetes
11844	66	18.4	Deficiency	85.51	1	1	1	0.772101	0.833092	0.866063	obesity	860.25	Former	0	0	418.1	0	0	spring	2	31.8	91	103	32	275	278	323	19	25	without_diabetes
12938	53	21.1	No deficiency	117.28	0	0	0	1.10907	1.24159	1.16429	overweight	762.89	Never	2.633	1.01	273.1	0	0	spring	1	27.6	92	139	42.7	104.7	183	184	48	40	diabetes
41001	70	27.3	No deficiency	589.8	1	1	1	0.703667	0.768909	0.793471	overweight	1938.35	Never	0.916	0.21	1833.65	1	0	winter	4	26.1	105	98	48.6	163.2	201	252	18	23	without_diabetes
7841	42	36	No deficiency	71.52	0	1	0	0.932249	0.932474	0.900874	overweight	2090.15	Never	0	0	808	0	0	spring	2	26.7	86	108	32.9	89.3	129	148	24	24	without_diabetes
13243	69	23.8	No deficiency	127.49	0	0	1	0.824244	1.13453	0.885232	overweight	586.64	Never	0.158	0	355.94	0	0	spring	4	29	109	169	40	148	152	187	14	24	diabetes
5385	44	22	No deficiency	287.79	1	1	1	0.849617	1.04615	0.833332	normal	1181.64	Never	0.758	1.2	530.48	0	0	spring	2	22.5	74	90	52	82	299	167	15	23	without_diabetes
12979	25	40.7	No deficiency	40.82	1	1	1	0.824994	0.950433	0.877606	overweight	882.38	Never	0	0.83	267.56	0	1	autumn	4	28.8	88	84	57.4	150.6	199	212	13	20	without_diabetes
10297	37	18.5	Deficiency	N/A	0	1	0	0.933534	1.05843	0.956332	overweight	N/A	N/A	N/A	N/A	N/A	0	0	spring	1	26.4	91	105	40.2	139.4	387	257	47	27	without_diabetes
14733	54	18.6	Deficiency	41.21	0	1	0	1.02287	1.04071	1.07463	obesity	1321.61	Never	0	0.21	617.79	0	0	spring	1	33.2	109	109	54	168	146	227	20	17	without_diabetes
40777	43	12.02	Deficiency	68.74	0	0	0	1.14286	1.21203	1.18708	overweight	906.42	Former	0.75	0.25	222.08	0	0	summer	4	25.4	84	90	35.3	95.5	186	168	14	16	without_diabetes
2335	48	16.6	Deficiency	68.38	0	0	0	1.06101	1.16884	1.09283	overweight	1772.76	Former	4.258	1.25	593.53	0	0	spring	3	27.5	99	115	53.8	100.6	163	187	16	17	pre-diabetes
5334	37	12.6	Deficiency	71.19	0	0	0	1.01284	1.07143	1.07415	normal	3892.8	Never	0.533	10.21	988.94	0	0	winter	2	24	79	101	38	83	652	231	8	22	without_diabetes
12395	81	13.6	Deficiency	271.6	1	1	1	0.494754	0.720596	0.56319	overweight	2583.88	Never	0.158	3.31	1138.95	1	0	spring	1	29.8	105	92	44	164	230	254	24	22	without_diabetes
10694	27	19.3	Deficiency	153.02	0	1	0	1.0276	1.0194	1.02723	normal	2319.74	Former	2.791	1.03	805.3	0	0	spring	3	24	87	100	50	177	96	218	12	20	without_diabetes
6966	43	17.1	Deficiency	485.46	0	0	0	1.04148	1.09773	1.02362	normal	3265.22	Never	4.25	7.01	1162.64	0	0	spring	1	22.8	79	107	46	159	197	224	28	35	without_diabetes
5674	64	21.6	No deficiency	95.54	1	1	1	0.730019	0.925254	0.782162	normal	2117.54	Never	3	0.79	551.73	0	0	winter	3	23.5	84	91	60.1	119.7	106	201	19	21	without_diabetes
11344	28	N/A	N/A	100.83	0	1	0	1.00029	1.06768	0.995053	overweight	2006.61	Never	0	2.19	700.09	0	0	spring	-9	25.3	87	89	46	84	132	156	14	15	without_diabetes
12139	75	16.8	Deficiency	369.79	0	0	1	0.831773	1.23227	0.882712	overweight	1944.7	Never	0.316	1.77	1272.94	1	0	autumn	-9	27.2	104	98	58.3	141.5	259	236	19	21	without_diabetes
40900	40	20.9	No deficiency	117.05	0	0	0	1.12762	1.32344	1.1492	overweight	1873.23	Never	0	1.61	788.47	0	0	spring	3	25.1	88	87	65.9	133.7	117	223	18	27	without_diabetes
12049	75	18.2	Deficiency	160.47	1	1	1	0.754947	0.992587	0.786877	normal	1976.02	Former	1.5	0.25	941.78	0	0	spring	3	20.3	77	99	51	115	101	180	27	36	without_diabetes
41115	65	9.66	Deficiency	124.87	0	1	1	0.73593	0.994968	0.95129	overweight	2401.77	Never	0.375	0.04	531.48	0	0	spring	1	28.4	110	107	53.6	189.8	163	276	24	21	without_diabetes
10691	35	11.4	Deficiency	167.24	0	1	0	1.16855	0.963857	1.10361	obesity	3748.36	Never	0	0.79	1171.79	0	0	winter	3	31.8	104	94	53	107	187	198	17	21	without_diabetes
4572	51	27	No deficiency	239.56	0	0	0	1.12859	1.34913	1.22446	obesity	1760.7	Never	0.474	2.17	881.25	0	0	spring	2	36.1	101	99	44	97	127	166	48	36	without_diabetes
14718	56	19.7	Deficiency	164.53	0	1	1	0.891436	0.987843	1.10098	obesity	1591.44	Never	0.375	0.79	852.29	0	0	spring	4	33.1	105	88	36	96	177	208	30	26	without_diabetes
10575	39	28.7	No deficiency	133.44	0	1	1	0.786913	1.05227	0.902945	overweight	1973.36	Never	1.133	0	736.95	0	0	autumn	3	27.1	99	94	42.7	129.9	102	193	19	19	without_diabetes
5361	40	17	Deficiency	13.95	0	1	0	0.952078	1.06923	0.895788	normal	1137.28	Never	0.375	0	306.2	0	0	winter	3	24.7	88	98	46	78	169	174	17	23	without_diabetes
12348	54	28.4	No deficiency	109.65	0	0	0	1.14043	1.2157	1.15327	overweight	1174.82	Never	11	1.83	447.07	0	0	spring	3	27.1	92	104	24	178	120	211	42	29	without_diabetes
11880	60	23.5	No deficiency	119.07	1	1	1	0.803152	0.859707	0.863098	overweight	1566.22	Never	1.133	20.99	670.07	0	0	spring	2	25.8	103	91	55	150	157	236	14	16	without_diabetes
11672	63	16.7	Deficiency	54.25	1	1	1	0.606078	0.605593	0.689721	normal	2153.85	Never	0	0.21	496.2	1	0	autumn	3	22.1	92	95	68	82.2	94	169	20	26	without_diabetes
40130	46	23.1	No deficiency	297.96	0	1	0	0.934045	0.969837	0.92214	normal	3903.62	Never	0	1.83	1275.73	1	1	summer	4	23.3	84	88	43	91	105	166	22	22	without_diabetes
14882	62	15	Deficiency	290.28	0	1	0	0.976594	1.00157	1.00339	obesity	2013.39	Former	5.5	36.25	833.87	0	0	spring	3	30.8	102	92	51	207	197	263	11	24	without_diabetes
42158	47	13.1	Deficiency	73.87	1	1	1	0.736111	1.05565	0.794833	normal	1542.22	Never	3.5	0.79	581.43	0	0	spring	2	24.7	83	94	42.1	129.1	89	189	22	20	without_diabetes
12342	57	26.7	No deficiency	388.53	0	1	0	0.974486	0.985625	0.954925	normal	1434.84	Never	1.658	0	1065.47	0	0	summer	1	21.4	78	230	62	137	114	213	13	16	diabetes
6817	37	22.2	No deficiency	95.71	0	0	0	1.03481	1.29563	1.07589	overweight	2412.76	Former	0	0	827.18	0	0	spring	1	26.4	87	113	48.1	95.9	175	179	35	27	pre-diabetes
65420	21	13.1	Deficiency	121.66	0	0	0	0.940679	1.08544	0.979167	normal	755.9	Never	3.5	2.17	394.58	0	0	summer	2	23.2	79	86	66.9	92.3	44	168	14	15	without_diabetes
40122	57	16.3	Deficiency	30.51	0	1	1	0.857388	0.841931	0.990896	obesity	1689.31	Never	1.5	0	556.01	0	0	autumn	1	31.1	113	112	50.3	123.3	142	202	27	36	diabetes
10324	23	27.2	No deficiency	356.32	0	0	0	1.10454	1.28265	1.03449	overweight	3194.85	Actual	0	26.07	1235.64	0	0	autumn	3	28	95	89	52.8	103.8	237	204	32	28	without_diabetes
10699	33	25.9	No deficiency	224.78	0	0	0	1.02501	1.10287	1.02884	normal	1551.75	Never	0	0.76	923.96	0	0	spring	1	20.8	72	92	36	98	155	165	12	15	without_diabetes
8055	76	20.2	No deficiency	132.86	1	1	1	0.751799	0.909108	0.844044	obesity	968.72	Former	0.375	4.67	518.71	0	0	spring	2	34.4	117	98	40	121	189	199	18	26	without_diabetes
4638	57	17.7	Deficiency	160.27	0	1	1	0.883825	0.98496	0.957774	obesity	1271.72	Actual	0.533	3.95	747.64	0	0	winter	1	34.6	110	89	46	159	238	265	21	21	without_diabetes
42177	62	21.9	No deficiency	186.67	0	1	1	0.843627	0.961911	0.921696	normal	1588.78	Never	0	3.95	881.3	1	0	spring	3	24.4	87	109	39.5	108.9	288	206	29	30	without_diabetes
42178	56	13	Deficiency	176.75	1	1	1	0.737812	0.762307	0.84075	overweight	1477.2	Never	5.5	2.83	661.16	0	0	spring	2	28.9	97	110	35	116.4	158	183	31	29	pre-diabetes
5815	57	10.6	Deficiency	144.48	1	1	1	0.818778	0.865475	0.824614	normal	1137.97	Never	0.375	0.79	434.26	0	0	summer	1	22.1	77	112	45	239	231	324	16	24	pre-diabetes
9279	43	27.2	No deficiency	121.35	0	0	1	0.884462	1.10531	0.972518	normal	920.95	Never	1.5	0.21	256.02	0	0	spring	4	22.6	76	85	58	129	209	229	10	15	without_diabetes
14112	53	14	Deficiency	80.28	0	0	0	1.18247	1.18607	1.18767	99	1138.51	Never	0	0	562.77	0	0	winter	4	N/A	91	146	51.4	130	178	217	47	33	diabetes
8845	66	17.1	Deficiency	705.18	0	1	1	0.887519	0.924613	0.971873	overweight	2475.42	Never	5.5	0	3053.3	0	1	autumn	1	27.2	85	98	41.3	205.7	168	256	17	24	without_diabetes
40369	43	14.9	Deficiency	43.48	0	0	0	1.053	1.44008	1.17875	overweight	671.37	Former	2.258	0.21	200.91	0	0	autumn	3	26.5	89	104	57.8	148.6	113	229	20	23	without_diabetes
6749	59	20.1	No deficiency	363.01	0	1	0	0.962194	1.00236	0.944266	overweight	1633.58	Never	0.758	1.99	1618.23	0	0	spring	1	26	98	91	51.5	128.5	180	216	24	24	without_diabetes
12232	77	16.2	Deficiency	141.12	0	0	1	0.850972	1.12267	0.920178	overweight	1178.68	Former	5.5	0	624.98	0	0	spring	3	25	97	183	39	96	326	198	26	33	diabetes
8758	49	23.5	No deficiency	116.5	0	0	0	0.997429	1.08345	1.03934	normal	1255.67	N/A	0.758	2.01	817.16	0	0	spring	1	24.2	84	92	49	109	84	175	19	21	without_diabetes
10673	43	13.4	Deficiency	83.56	0	0	0	0.933045	1.19089	0.997127	obesity	1482.19	Never	0	6.09	625.04	0	0	summer	1	31.1	103	96	40.2	135.7	137	184	18	20	without_diabetes
5804	53	9.29	Deficiency	84.19	0	0	0	1.0011	1.10455	1.0801	overweight	1043.62	Never	4.5	0.04	528.36	1	0	autumn	1	27.2	92	92	44	153.8	144	202	32	33	without_diabetes
11885	42	14.9	Deficiency	304.74	0	1	0	0.934103	1.09776	1.00526	overweight	2374.84	Never	0.158	0	1331.42	0	0	summer	1	25.7	97	92	40.7	107.1	156	179	23	19	without_diabetes
40376	39	12.9	Deficiency	23.41	0	0	0	1.03301	1.16824	1.12018	obesity	762.82	Actual	0.375	2.41	229.12	0	0	autumn	1	39.9	104	103	34.9	79.1	135	141	30	28	without_diabetes
40008	56	16.6	Deficiency	214.02	0	1	1	0.885174	0.979509	1.00905	overweight	1849.52	Never	0	0.79	939.77	0	1	winter	3	29.6	97	91	41.6	117.8	118	183	71	44	without_diabetes
7081	52	26.9	No deficiency	89.47	0	1	1	0.894279	0.908709	0.921374	normal	1700.53	Former	2.033	0.21	718.22	0	0	spring	2	23.2	84	98	30	121	275	186	11	21	without_diabetes
61834	31	25.1	No deficiency	86.89	0	0	0	1.06175	1.15653	1.10039	obesity	1056.82	Never	2.791	7.01	426.94	0	0	spring	3	32.5	105	88	47.3	137.9	119	209	39	25	without_diabetes
8757	50	28.8	No deficiency	19.57	1	1	1	0.85332	0.983726	0.85738	normal	1801.24	Former	0	3.13	658.3	0	1	autumn	2	23.5	83	94	46.8	131.5	111	183	20	19	without_diabetes
10855	57	22.1	No deficiency	171.22	1	1	1	0.776742	0.959859	0.82111	obesity	1756.59	Never	0	0	811.42	1	0	winter	2	32.8	98	112	49	145	209	274	30	28	diabetes
14680	62	23.5	No deficiency	408.98	1	1	1	0.753727	0.866779	0.816154	overweight	2114.46	Former	1.5	0.79	1610.64	1	0	spring	4	28.3	98	91	56	92	120	172	24	20	diabetes
3282	53	20.7	No deficiency	166.83	0	0	0	1.03449	1.20081	1.06193	overweight	2278.23	Never	0	0.83	1095.45	0	0	autumn	1	25.1	83	107	69.7	123.9	117	217	21	26	without_diabetes
41306	65	22.2	No deficiency	387.64	1	1	1	0.82556	0.924293	0.86366	normal	1718.57	Never	0	1.37	1724.72	0	0	spring	3	22.8	81	93	54.5	110.1	147	194	21	27	without_diabetes
70341	22	24.5	No deficiency	39.02	0	1	0	1.01573	1.06826	0.970507	normal	1079.87	Never	1.133	3.06	507.59	0	0	spring	1	20	75	92	63.5	85.7	159	181	20	16	without_diabetes
12493	36	24.6	No deficiency	73.32	0	0	0	1.11183	1.16758	1.20964	overweight	715.43	Never	11	1.37	418.56	0	0	autumn	1	29.1	102	189	26.8	93	151	150	80	72	diabetes
2666	68	20.9	No deficiency	144.35	1	1	1	0.74538	0.775889	0.826063	overweight	1242.84	Never	0.158	0	488.86	1	0	winter	1	26.9	97	110	39.7	123.1	141	191	92	71	pre-diabetes
11557	70	17.9	Deficiency	264.23	1	1	1	0.780239	0.877149	0.859433	obesity	1752.71	Never	0	0	1255.98	0	0	spring	4	33.9	112	108	46.7	167.1	301	274	15	19	without_diabetes
14115	63	13.8	Deficiency	263.51	0	1	0	0.983632	1.03932	1.05862	overweight	2072.89	Former	5.5	0.25	940.67	0	0	winter	3	29.1	108	251	69.9	123.5	353	264	17	15	diabetes
6083	40	19.8	Deficiency	108.82	0	0	0	1.00563	1.09176	1.02887	obesity	2311.77	Actual	8.633	3.13	709.85	0	0	winter	1	30.3	103	99	43.9	121.3	159	197	13	14	without_diabetes
65356	24	14.8	Deficiency	501.65	0	0	0	1.09313	1.23027	1.14304	overweight	7437.01	Never	0	0.83	2755.49	0	0	autumn	1	28.6	99	89	38	87.8	116	149	18	22	without_diabetes
12891	72	17.1	Deficiency	74.61	1	1	1	0.736603	0.874474	0.810194	overweight	1620.07	Former	0.375	0.21	1089.72	1	0	spring	1	27.6	104	93	45	123	161	112	16	17	without_diabetes
13193	64	25	No deficiency	83.68	0	0	0	1.01138	1.10042	1.07028	normal	1313.28	Never	0.758	0.04	454.92	0	0	summer	1	24.5	88	98	58.6	82	112	163	16	17	without_diabetes
40105	41	16.2	Deficiency	43.11	1	1	1	0.790362	1.06452	0.841423	normal	1760.79	Former	1.5	9.15	567.16	1	0	summer	4	22.1	81	94	59.7	167.5	139	255	27	27	without_diabetes
11886	40	17.3	Deficiency	198.09	0	1	0	0.970878	1.02587	1.01968	overweight	2494.96	Former	3.5	0.58	1099.56	0	0	summer	1	27.7	84	91	46.1	90.1	154	167	19	20	without_diabetes
11586	63	23.2	No deficiency	144.68	0	1	0	0.937561	0.896052	1.01757	overweight	1543.44	Never	2.274	1.59	715.5	0	0	spring	1	29.1	100	128	51	159.6	187	248	18	18	diabetes
11427	47	28.4	No deficiency	84.79	0	1	0	0.947389	0.991956	0.91852	normal	2279.46	Never	3.5	0	731.22	1	1	spring	1	21.1	79	90	38	96	93	141	17	16	without_diabetes
9655	59	14.9	Deficiency	136.22	0	1	0	0.932882	0.965341	1.08536	obesity	1474.85	Actual	9	0	659.56	0	0	autumn	3	30.9	104	96	47	127	154	191	36	65	diabetes
6587	63	15.4	Deficiency	289.62	0	0	0	1.04441	1.07069	1.10803	obesity	2124.45	Former	0.75	0.04	1043.52	0	0	spring	3	31.7	110	109	41.2	102.4	207	185	41	40	without_diabetes
70447	21	23.1	No deficiency	324.01	0	0	0	0.958523	1.09453	0.90605	normal	1389.51	Never	3.5	0.79	991.49	0	0	spring	3	18.5	68	83	53.6	142	92	214	13	16	without_diabetes
10761	51	14.9	Deficiency	159.07	0	0	0	1.13735	1.30006	1.13692	normal	2181.68	Never	0.758	0	844.24	0	0	winter	3	19.7	71	91	58	107	95	217	12	18	without_diabetes
11884	55	15	Deficiency	169.07	0	0	0	0.948529	1.17493	0.971087	obesity	2733.32	Former	0.75	0.83	837.12	1	0	spring	1	36.4	111	95	27	135	353	197	17	22	without_diabetes
8392	73	12.2	Deficiency	224.47	1	1	1	0.673633	0.912268	0.791791	obesity	2572.69	Never	0.375	0	1420.35	0	0	spring	1	31.3	110	120	32	129	273	188	36	46	diabetes
6339	56	25.3	No deficiency	128.53	0	1	0	0.901508	0.938556	0.976589	overweight	2145.84	Never	3.5	0.83	858.5	0	0	winter	1	27.8	99	108	42	79.2	279	177	41	28	without_diabetes
11713	43	14.8	Deficiency	234.55	0	0	0	1.0555	1.3088	1.10939	normal	1627.44	Never	1.066	0.21	838.55	0	0	winter	4	24.9	86	97	56.9	105.5	78	178	20	18	without_diabetes
6409	52	22.4	No deficiency	348.28	0	0	0	1.03351	1.11832	1.15508	obesity	3189	Never	3	0.79	1488.52	0	0	spring	3	32.9	99	87	41	229	173	274	23	24	without_diabetes
9514	58	27.9	No deficiency	522.41	0	0	0	1.03577	1.15825	1.09922	overweight	2160.98	Never	1.5	1.01	1888.67	0	0	autumn	2	25.8	86	90	41.2	126.6	158	193	13	19	diabetes
12092	57	14.8	Deficiency	106.05	0	1	0	0.919489	0.904968	1.03112	overweight	1888.46	Never	0	0.83	957.07	0	0	winter	1	28.3	91	119	63.2	156.6	141	248	20	27	diabetes
9879	31	26	No deficiency	248.52	0	0	0	0.994242	1.09369	0.923387	normal	2462.33	Never	0.533	0	1404.5	0	0	summer	1	18.5	76	85	37	87	55	186	32	30	without_diabetes
12800	84	22.7	No deficiency	573.28	0	1	1	0.882268	1.0023	0.930917	obesity	2379.71	Former	0	0	2181.12	0	0	spring	1	30.7	110	102	35	211	124	230	17	23	without_diabetes
5616	49	15.2	Deficiency	42.39	0	1	0	1.04393	0.914621	1.11417	obesity	1814.66	Never	11	0	667.99	0	0	summer	1	32.9	97	126	30	110	203	172	39	48	diabetes
40999	83	14.8	Deficiency	19.07	1	1	1	0.637599	0.692572	0.708752	normal	1086.97	Never	0.758	12.82	320.64	0	0	spring	3	23.3	84	150	36.4	N/A	500	222	29	40	diabetes
12624	67	19.7	Deficiency	98.52	0	0	0	1.11414	1.1123	1.17383	obesity	1409.69	Never	9	0	686.42	0	0	spring	1	30.1	103	94	54	74	187	165	47	40	without_diabetes
12653	63	17.5	Deficiency	13.66	0	0	0	1.14438	1.14689	1.16178	overweight	1488.12	Never	0	2.17	588.7	0	0	autumn	3	27.4	84	104	30.7	122.1	220	179	22	24	without_diabetes
12335	68	26.4	No deficiency	64.45	0	0	1	0.847645	1.2088	0.928349	obesity	1260.44	Never	0.75	0	537.67	0	0	spring	1	38.3	120	76	38	110	217	191	13	17	diabetes
14661	53	23.1	No deficiency	447.3	1	1	1	0.728977	0.894853	0.820758	overweight	1632.83	Never	0	0.58	1601.64	1	0	spring	2	29.1	103	79	65	123	177	227	18	21	without_diabetes
11842	49	19.6	Deficiency	60.17	0	1	1	0.844856	1.02047	0.882768	normal	1287.57	Never	0	0	508.61	1	0	spring	1	22.9	82	168	49	87	241	264	25	25	diabetes
12634	75	17.2	Deficiency	209.2	1	1	1	0.823819	0.820402	0.859463	normal	1535.25	Never	0.758	0.25	876.48	1	0	spring	2	23.2	94	109	70	117	191	225	13	18	without_diabetes
12268	65	21.9	No deficiency	71.15	0	0	0	1.17898	1.26844	1.18831	overweight	766.19	Never	5	0.58	419.59	0	0	spring	3	26.3	89	103	56	102	67	107	12	12	diabetes
3996	52	24	No deficiency	166.15	1	1	1	0.683397	0.982336	0.73166	normal	1660.4	Never	1.5	0.83	573.06	0	0	spring	3	23.8	91	86	41	147	156	195	14	20	without_diabetes
4585	59	26.1	No deficiency	281.92	0	1	0	1.00785	0.992389	1.05963	obesity	1973.78	Former	11	8.38	1053.65	0	0	spring	4	32.5	99	107	56.6	134.2	66	204	40	25	without_diabetes
6149	54	19.1	Deficiency	28.63	0	1	1	0.830283	0.932664	0.972674	overweight	1160.36	Never	0	0.79	370.96	0	0	spring	1	27.9	93	166	55.2	104.8	270	214	60	33	diabetes
7135	51	17.2	Deficiency	137.46	0	0	0	0.976317	1.15196	1.02773	overweight	1371.95	Never	0.75	0	904.88	0	0	winter	2	26.1	86	86	46	116	65	181	18	18	without_diabetes
13916	66	18	Deficiency	42.85	0	1	1	0.876345	0.807158	1.01288	overweight	781.71	Never	1.5	0.79	277.26	1	0	winter	2	29.5	102	101	40.6	126	177	202	16	30	diabetes
9383	51	19.4	Deficiency	148.33	1	1	1	0.786044	0.799934	0.783419	overweight	1903.77	Never	8.5	2.41	701.76	0	0	spring	4	28.9	94	95	32	133	124	190	20	19	without_diabetes
41021	53	12.8	Deficiency	77.58	0	1	0	0.962455	1.00537	1.03872	overweight	1551.28	Never	3.5	0.79	698.17	0	0	winter	1	29.6	90	108	40.1	99.1	139	167	17	19	without_diabetes
42133	57	16.2	Deficiency	117.68	0	0	1	0.897251	1.10117	0.986919	obesity	1510.47	Never	1.5	0	739.86	0	0	winter	2	31.7	102	98	34	192.4	173	261	39	40	without_diabetes
11256	65	25.6	No deficiency	147.07	1	1	1	0.66089	0.904134	0.738812	overweight	1791.7	Never	0	0.25	882.92	0	0	spring	4	27.3	89	95	49	96	128	171	47	46	without_diabetes
40154	65	11.6	Deficiency	232.25	0	0	1	0.890026	1.18912	1.07343	obesity	3504.94	Never	0.158	0.98	1014.2	0	0	summer	1	34.4	114	146	35.9	79.9	296	175	13	16	diabetes
5503	41	25.1	No deficiency	107.86	1	1	1	0.850598	0.982217	0.780893	normal	1099.6	N/A	15	2.23	366.34	0	0	spring	4	22.7	80	86	49	95	100	164	17	19	without_diabetes
12603	54	27.1	No deficiency	30.19	0	1	1	0.895713	0.816361	0.936419	overweight	2433.75	Never	1.5	0.83	812.88	1	0	spring	1	26.8	97	116	55.3	116.3	182	208	34	33	pre-diabetes
5406	55	25.6	No deficiency	601.89	1	1	1	0.82802	0.956529	0.845184	overweight	3048.8	Never	13.416	1.25	1948.92	1	0	spring	3	26.1	95	88	40	95	128	161	14	13	without_diabetes
12525	63	19.4	Deficiency	78.16	0	1	1	0.88822	0.941819	0.907529	overweight	988.32	Former	0	0	424.86	0	0	spring	3	27.7	100	94	42	104	208	188	15	21	without_diabetes
3893	60	15.1	Deficiency	160.64	1	1	1	0.808651	0.7604	0.838438	normal	2106.82	Actual	3.5	7.05	923.33	1	0	spring	3	24	83	115	42.6	179.8	398	302	20	22	diabetes
8492	57	20.9	No deficiency	80.4	0	0	0	0.953513	1.16071	1.08835	overweight	1525.86	Never	9.158	0	542.05	0	0	spring	1	27.4	92	101	41	199	287	267	13	27	without_diabetes
11968	25	31.5	No deficiency	36.95	0	0	0	1.22522	1.38582	1.23616	normal	1155.53	Former	2.416	4.71	433.34	0	0	spring	3	19.1	78	89	58	124	110	202	22	25	without_diabetes
2614	73	15.6	Deficiency	136.24	0	1	1	0.782425	0.909611	0.896156	normal	1662.65	Never	1.5	0.21	795.97	0	0	winter	3	23.5	90	150	45.5	87.1	337	200	8	26	diabetes
41034	56	18.3	Deficiency	321.53	1	1	1	0.725117	0.846518	0.755699	normal	1578.64	N/A	0.375	0	1426.97	0	0	spring	2	23.6	84	90	54.9	184.1	180	275	24	24	without_diabetes
7118	72	15.8	Deficiency	203.05	1	1	1	0.789907	1.0263	0.864784	overweight	1297.19	Never	0	0.21	926.63	0	0	spring	4	28.2	113	87	62	135	119	221	23	18	without_diabetes
12218	71	22.3	No deficiency	36.94	1	1	1	0.607587	0.821043	0.616099	overweight	1008.04	Former	5.5	0.21	289.45	0	0	spring	3	25.3	88	92	32.4	98.2	182	167	33	30	without_diabetes
14817	56	30	No deficiency	61.12	0	0	0	1.02762	1.10646	1.11347	overweight	1561.39	Never	0	1.41	760.3	1	0	spring	3	28.3	90	107	31	143	100	170	38	40	without_diabetes
70262	20	20	No deficiency	355.79	0	1	0	0.979773	1.00793	1.0151	normal	6626.15	Former	2.258	2.75	1462.11	0	0	spring	4	22.7	85	91	43.1	73.5	97	136	14	22	without_diabetes
14820	65	19.7	Deficiency	61.33	0	1	0	0.925551	0.906931	1.02113	obesity	2044.83	Never	0.375	0.83	744.66	1	0	spring	3	30.8	98	112	39	111	131	176	15	14	pre-diabetes
12199	78	19.3	Deficiency	109.27	0	1	1	0.796094	1.00699	0.921379	obesity	2772.22	Never	3	0	972.54	1	0	summer	3	37.2	120	94	40.3	98.1	148	168	33	37	diabetes
12299	68	19.6	Deficiency	145.99	0	1	1	0.884672	0.873575	0.993575	normal	1729.33	Never	0.375	1.61	808.91	0	0	spring	3	21.7	85	92	52	251	148	297	12	35	without_diabetes
10807	37	18.1	Deficiency	449.6	0	1	0	1.03249	0.929082	1.12733	overweight	2427.26	Never	3.5	0.58	1755.57	0	0	winter	1	29.6	93	97	51.7	134.1	186	223	26	20	without_diabetes
65109	20	15.3	Deficiency	224.03	0	0	0	1.14917	1.13047	1.12108	normal	1053.69	Never	10.133	1.37	620.84	0	0	summer	3	20.5	72	82	43	145	159	119	16	24	without_diabetes
10551	38	17.4	Deficiency	77.27	0	0	1	0.876698	1.08194	0.891349	normal	975.56	Never	3	2.58	554.48	0	0	winter	4	23.2	78	98	50	108	69	205	12	14	without_diabetes
12261	68	18.1	Deficiency	58.6	0	0	0	1.02083	1.12123	1.10806	obesity	1967.88	Former	1.5	0.83	588.08	1	0	spring	2	30	110	312	39	138	306	238	28	27	diabetes
8421	32	18.2	Deficiency	695.84	0	0	0	1.02475	1.17496	1.02556	obesity	2003.81	Never	1.875	0	2650.78	0	0	spring	3	30.8	90	105	25	87	233	165	65	68	without_diabetes
2920	59	15.9	Deficiency	119.8	0	1	0	0.966151	1.07324	1.04921	overweight	2022.99	Never	5.5	12.23	712.83	0	1	spring	3	25	92	101	33	173	136	233	60	52	without_diabetes
10934	26	31	No deficiency	371.16	0	0	0	0.974023	1.11766	0.951444	normal	2348.05	Former	10.5	6.35	1448.5	0	0	spring	4	19.5	74	85	40	83	69	137	10	13	without_diabetes
10677	33	24.3	No deficiency	22.47	0	0	0	1.05239	1.25092	1.08735	normal	1294.43	Never	3	1.79	321.77	0	0	summer	1	24.3	89	98	45	134	168	198	10	20	without_diabetes
3425	58	20.2	No deficiency	117.31	0	1	1	0.882734	0.793496	0.940956	overweight	811.2	Never	6.5	0.83	493.76	0	0	winter	1	28.5	92	106	36	138	164	225	46	32	without_diabetes
13460	66	33.8	No deficiency	151.31	0	0	1	0.863868	1.12324	0.940889	obesity	1752.99	Never	0.158	0	726.52	1	0	summer	1	32.1	98	108	54	56.4	68	124	91	90	without_diabetes
5135	57	24.4	No deficiency	294.98	0	1	0	1.07237	1.03678	1.10657	obesity	7398.9	Never	2.416	2.59	3191.16	0	0	autumn	3	38.1	110	110	49.6	103.7	154	179	31	41	diabetes
10383	32	19.2	Deficiency	75.14	0	0	0	0.93807	1.1402	0.931015	normal	2288.95	Never	1.133	16.23	606.82	0	0	winter	1	24.9	84	79	39	221	194	299	34	19	without_diabetes
70591	22	23.8	No deficiency	123.56	0	1	0	0.910219	1.00329	0.92078	normal	1243.7	Never	0.758	4.67	689.34	0	0	spring	1	20.7	71	85	41.4	108.4	86	167	18	27	without_diabetes
12316	67	23.3	No deficiency	165.92	1	1	1	0.840503	0.818242	0.879025	overweight	1638.15	Never	0.375	0	1009.38	0	0	spring	2	25.4	105	95	56	179	117	220	19	20	without_diabetes
5195	49	23.4	No deficiency	45.5	0	0	0	1.25517	1.20791	1.24983	overweight	1973.35	Former	4.5	1.18	493.4	0	0	summer	2	28.3	99	96	46	164	364	267	13	24	without_diabetes
6011	46	22.3	No deficiency	228.73	0	1	0	0.994172	1.07897	1.01524	overweight	2055.84	Never	1.516	0.79	969.35	0	0	winter	3	26.3	90	89	47.3	73.7	190	159	16	23	without_diabetes
40463	32	26.5	No deficiency	834.22	0	0	0	1.13271	1.21643	1.22663	obesity	7171.7	Former	0	0	4154.39	0	0	autumn	3	34.9	110	103	34.6	110.7	206	170	39	32	without_diabetes
11497	68	34.9	No deficiency	54.25	1	0	1	0.612502	1.13797	0.638361	obesity	696.71	N/A	5.5	0.21	361.05	0	0	summer	1	31.9	93	87	61.8	100	166	195	16	25	without_diabetes
9220	52	22.2	No deficiency	59.95	0	0	0	0.973794	1.09709	0.948124	overweight	700.62	N/A	0	0.21	230.81	0	0	spring	2	29.4	98	87	59	208	257	286	21	30	without_diabetes
41128	62	17.2	Deficiency	99.89	0	1	1	0.781271	0.749312	0.893799	overweight	1823.81	Never	11	0.21	815.24	1	0	spring	1	28.8	100	101	39.2	138.8	250	228	16	21	without_diabetes
12313	75	17.2	Deficiency	191.15	1	1	1	0.702727	0.773536	0.753306	obesity	2271.32	Never	0	1.03	926.51	0	0	spring	3	37.7	118	105	43.1	90.5	132	160	22	27	diabetes
13473	67	28	No deficiency	242.05	0	1	1	0.842084	1.0438	0.954099	overweight	944.35	Never	3.758	1.79	434.45	1	0	spring	1	26.8	94	87	33	134	149	197	32	51	without_diabetes
10800	21	26	No deficiency	166.92	0	0	0	1.04319	1.22449	1.01137	normal	2174.37	Never	5.5	0	923.3	0	0	spring	1	20.2	74	87	45	71	51	126	14	27	without_diabetes
6300	65	17.1	Deficiency	60.28	1	1	1	0.859239	0.878401	0.850571	normal	2890.14	Never	0	9.19	763.26	0	0	winter	4	24.6	91	115	43.8	135.8	242	228	39	44	pre-diabetes
4566	44	28.3	No deficiency	67.86	0	0	0	0.955163	1.14027	1.00699	normal	591.41	Former	3.875	0.83	203.49	0	0	spring	1	24.8	85	102	62	118	66	197	16	16	without_diabetes
11779	52	16.9	Deficiency	371.34	0	0	0	0.936819	1.07579	1.02021	obesity	3686.43	Never	3	0.21	1843.32	0	0	spring	3	38.4	116	102	55	97	115	175	78	49	without_diabetes
10427	52	9.55	Deficiency	186.43	0	0	0	1.02939	1.06878	1.02557	obesity	3715.04	Former	1.5	15.69	1985.24	0	1	winter	1	33.8	98	378	37	115	269	223	59	62	diabetes
13295	80	20	No deficiency	290.73	1	0	1	0.589443	1.13253	0.625318	normal	1167.48	Never	3.875	3.86	535.65	0	0	winter	1	24.3	94	92	43.7	76.9	107	142	21	27	without_diabetes
11510	58	31.8	No deficiency	235.62	1	1	1	0.722409	0.87189	0.789077	normal	1659.27	Never	7	0.25	550.37	0	0	summer	1	21.1	86	104	44.9	144.7	102	210	15	22	diabetes
14826	57	22.6	No deficiency	79.14	1	1	1	0.763494	0.74505	0.807733	overweight	485.57	Actual	0.375	0	243.55	0	0	spring	2	27.7	95	93	40	198	276	251	20	25	without_diabetes
65079	30	13.15	Deficiency	100.49	0	0	0	1.15478	1.27778	1.15814	obesity	1492.01	N/A	1.133	5.47	571.81	0	0	spring	1	31.7	96	97	42	201	177	240	94	55	without_diabetes
9454	69	18.4	Deficiency	166.65	0	1	1	0.827823	0.95987	0.948596	obesity	1901.91	Former	3.5	6.29	656.25	0	0	summer	1	32.2	102	103	53.2	110.6	261	216	13	19	without_diabetes
12248	68	37.8	No deficiency	186.92	0	1	0	0.915945	1.0629	0.891826	normal	2642.44	Former	7.016	6.05	1124.04	1	0	spring	4	24.2	90	91	36	101	120	190	26	23	without_diabetes
12046	43	22	No deficiency	201.87	0	0	0	1.13651	1.44829	1.17283	obesity	1385	Never	4.516	3.11	790.11	1	0	spring	3	33.4	94	111	39.4	125.4	186	202	34	30	pre-diabetes
5265	42	21	No deficiency	87.13	0	0	0	1.24949	1.44739	1.25798	obesity	1838.38	Never	0	1.41	774.72	0	0	summer	1	32	101	95	53	214	177	302	22	25	without_diabetes
11503	51	32.1	No deficiency	75.25	1	1	1	0.804288	0.79525	0.839881	overweight	3762.66	Never	1.5	0	1839.55	0	0	summer	4	28.9	90	85	56	200	121	256	16	23	without_diabetes
10853	34	23.9	No deficiency	50.59	0	0	1	0.878049	1.24235	0.886836	normal	1001.22	Actual	0	6.71	300.17	0	0	summer	1	21.2	72	88	39	89	77	160	12	15	without_diabetes
3881	33	29.8	No deficiency	328.84	0	0	0	1.23648	1.33547	1.2863	obesity	2954.06	Former	3.5	8.97	1482.89	0	0	autumn	4	39.6	122	95	42.6	97	102	160	22	22	without_diabetes
12292	63	17.3	Deficiency	373.15	0	1	0	0.914961	0.930371	1.07225	obesity	2056.94	Never	6.258	0	1467.81	1	0	autumn	3	34.4	107	221	46.3	120.7	204	188	70	102	diabetes
12284	77	25.9	No deficiency	126.55	1	1	1	0.676597	1.07091	0.800293	overweight	1733.59	Never	0.533	0.25	828.96	0	0	spring	1	28.2	106	97	58	236	295	267	27	33	without_diabetes
40529	29	17.2	Deficiency	426.43	0	0	0	1.11864	1.31066	1.08641	normal	5103.53	Never	1.133	0.21	2403.57	0	0	winter	1	23.9	73	99	49.2	82.2	88	149	14	19	without_diabetes
11718	73	21.7	No deficiency	518.72	1	1	1	0.689036	0.81296	0.744032	obesity	1211.25	N/A	3.5	0.21	1961.71	0	0	spring	3	31.1	108	89	50.7	146.7	88	215	21	27	without_diabetes
12251	61	11.7	Deficiency	82.93	0	1	1	0.847393	0.970022	0.955855	overweight	1586.19	Former	0.758	0	511.26	0	0	spring	4	27.6	97	118	52.7	181.9	212	277	22	24	pre-diabetes
11498	31	13.4	Deficiency	184.72	0	0	0	1.12883	1.24208	1.18036	normal	2343.78	Never	1.133	2.81	1066.96	0	0	spring	1	24.8	92	94	48	170	158	221	13	21	without_diabetes
8552	69	17.7	Deficiency	329.89	0	0	1	0.811072	1.46988	0.913342	obesity	2792.39	Never	0.758	21.07	1194.6	0	0	summer	2	31.5	111	105	45.1	114.5	217	203	16	20	without_diabetes
1196	77	12.3	Deficiency	307.6	1	1	1	0.734022	0.856739	0.748188	normal	810	Never	0	0	1208.28	1	0	spring	3	23.6	94	104	62	161	192	261	16	20	diabetes
3526	62	26.3	No deficiency	447.65	0	1	0	0.960245	0.949572	0.969471	normal	1696.21	Never	0	4.05	1146.95	0	0	summer	4	21.8	87	99	50.9	164.9	146	245	17	22	without_diabetes
6366	46	18.4	Deficiency	311.72	0	0	0	0.943506	1.10537	0.982356	normal	2082.07	Never	8.875	0.25	856.09	0	0	spring	1	21.9	87	94	48.7	100.9	82	167	19	24	without_diabetes
14809	57	13.4	Deficiency	224.31	0	1	1	0.813253	0.968427	0.897288	obesity	1492.15	Never	2.212	0	900.53	1	0	spring	4	37.7	124	98	47	86	169	167	19	25	without_diabetes
10775	27	25.8	No deficiency	352.36	0	0	0	0.99216	1.24799	0.95921	overweight	3170.04	Never	0	0	1840.37	0	0	spring	3	26.1	91	100	31	94	105	146	13	15	without_diabetes
14848	62	15.9	Deficiency	228.05	0	1	1	0.838706	0.866573	0.93545	overweight	1170	Never	0.758	0	973.04	0	0	spring	1	26.9	91	119	34	149	204	203	19	24	pre-diabetes
11514	50	23.1	No deficiency	36.04	1	1	1	0.746752	0.929184	0.796601	normal	2597.88	Former	1.5	0.21	774.25	0	0	summer	2	22.6	85	114	37.6	100.6	204	179	63	42	pre-diabetes
6525	52	15.3	Deficiency	21.99	0	0	0	1.04055	1.18076	1.07852	obesity	1069.65	Never	0	0.25	436.45	0	0	spring	2	31.5	100	139	44.8	95.4	219	184	18	20	diabetes
65834	18	25.9	No deficiency	N/A	0	0	0	1.18706	1.32414	1.18285	overweight	N/A	N/A	N/A	N/A	N/A	0	0	spring	3	25.5	86	90	53	138	112	196	49	47	without_diabetes
4203	46	23.7	No deficiency	36	1	1	0	0.910417	1.05764	0.868057	overweight	1145.08	Never	14.5	1.61	328.16	0	0	winter	1	29.4	97	89	43	191.2	269	288	19	24	without_diabetes
65645	20	24.7	No deficiency	67.35	0	0	0	1.16827	1.33196	1.13057	normal	2081.44	Former	8	1.2	992.06	0	0	summer	1	21	70	87	40	82	44	132	15	21	without_diabetes
10926	31	24.7	No deficiency	86.26	0	0	0	1.15015	1.20972	1.11515	normal	992.08	Never	0.75	2.41	460.55	0	0	spring	1	24.4	86	88	44	173	139	208	24	21	without_diabetes
7115	47	24	No deficiency	63.79	0	0	0	1.13373	1.1725	1.25638	normal	692.88	N/A	0	0	262.81	0	0	summer	4	24.5	89	92	36	108	190	175	28	24	without_diabetes
8611	56	21	No deficiency	296.47	0	0	1	0.868628	1.09059	0.911492	normal	4803.65	Never	2.432	3.09	1572.52	0	0	spring	4	20.5	78	82	30	105	66	133	35	32	without_diabetes
14077	64	17.7	Deficiency	181.69	0	0	0	0.921298	1.13192	0.983927	normal	1002.45	Never	1.516	0	693.11	1	0	winter	3	24.3	81	103	67.5	145.9	138	241	23	21	diabetes
14825	54	27.3	No deficiency	89.24	0	0	0	1.19204	1.20595	1.2503	obesity	1072.23	Never	3.5	0.62	532.48	0	0	spring	3	36.1	117	98	47	101	121	187	13	14	without_diabetes
12171	72	18.1	Deficiency	611.96	1	1	1	0.603797	0.7692	0.715546	overweight	1909.8	Never	0.158	0.21	2205.42	0	0	spring	4	25	92	102	35	191	260	243	33	38	without_diabetes
11998	43	14	Deficiency	125.32	0	0	0	1.1471	1.19948	1.15981	obesity	1631.05	Never	0	5.64	780.57	0	0	spring	1	36.2	106	96	41	122	239	211	32	23	without_diabetes
12031	53	21.4	No deficiency	105.75	0	1	1	0.891444	0.892556	1.06063	obesity	2521.77	Never	0	0	979.44	1	0	spring	4	33.6	95	88	31	103	219	178	52	49	without_diabetes
12462	69	31.6	No deficiency	83.67	1	1	1	0.627609	0.762395	0.671795	overweight	1433.79	Former	0	0.83	544.32	0	0	spring	4	25.8	91	98	40.9	88.3	314	192	14	19	without_diabetes
12000	45	23	No deficiency	110.88	0	0	0	0.956314	1.12898	1.00525	normal	1363.17	Never	3.5	0.58	462.16	0	0	spring	3	24	85	94	45	131	117	199	14	17	without_diabetes
5465	56	19.7	Deficiency	129.97	0	1	0	1.01937	0.927037	1.04378	overweight	1945.34	Never	0.916	0.21	843.94	0	0	summer	3	26.1	N/A	87	59	171	133	249	15	21	without_diabetes
8256	39	25.9	No deficiency	49.95	0	0	0	0.975984	1.29583	1.01605	obesity	2491.53	Former	1.133	0.04	720.77	0	0	autumn	3	33.7	99	92	51.7	115.3	205	187	14	18	without_diabetes
41088	62	22.3	No deficiency	316.47	1	1	1	0.747432	0.789577	0.780255	overweight	1884.46	Never	0.758	0.25	1549.28	0	0	winter	3	27	92	100	41.5	147.9	328	255	35	27	without_diabetes
70081	18	16.3	Deficiency	318.41	0	0	0	1.24167	1.30519	1.25116	overweight	1264.2	Never	N/A	0	1122	0	0	spring	3	25.8	87	89	33.1	55.7	276	144	13	22	without_diabetes
41092	54	14.7	Deficiency	32.74	0	1	0	0.980808	1.01329	0.999105	normal	940.51	Never	3.5	0.21	535.13	0	0	winter	3	20.7	84	97	28.5	35.9	248	114	24	31	without_diabetes
9267	60	19	Deficiency	295.44	0	1	0	0.907968	0.820439	0.918352	overweight	1745.43	Never	0	0.58	1201.05	0	0	spring	2	25.7	94	94	34	151	381	256	17	37	without_diabetes
1111	68	14.7	Deficiency	126.86	0	1	0	0.955542	0.912485	1.02609	obesity	1299.22	Never	0.316	0	723.9	0	0	autumn	1	30.4	98	118	43.1	177	199	226	36	43	pre-diabetes
5528	30	22.8	No deficiency	245.95	0	1	0	0.944788	0.987082	0.989902	normal	2012.47	Never	0	0.58	1131.53	0	0	summer	3	23.5	83	90	30	98	273	191	18	21	without_diabetes
10126	73	8.08	Deficiency	171.28	1	1	1	0.667132	0.783079	0.689278	overweight	1792.48	Never	1.5	0.83	941.71	0	0	winter	1	26.6	95	96	54.8	119.9	177	204	15	23	without_diabetes
10212	54	21.1	No deficiency	122.24	0	1	1	0.88383	1.01253	0.983	overweight	2342.51	Former	1.5	0.21	994.98	1	0	spring	2	27.5	94	120	34	116	177	171	21	27	pre-diabetes
5981	61	20.1	No deficiency	252.5	1	1	1	0.896161	0.970961	0.857866	normal	3597.33	Never	5.5	0	1406.36	0	0	spring	3	24	87	111	50	105	152	185	7	16	pre-diabetes
14830	66	13.9	Deficiency	267.13	1	1	1	0.793501	1.00279	0.824391	obesity	2059.34	Actual	3.5	0.83	780.98	0	0	spring	3	31.1	96	103	48	136	154	215	16	23	without_diabetes
12485	70	31.7	No deficiency	200.89	1	1	1	0.720058	0.75682	0.724284	normal	2343.21	Never	3.5	5.51	1268.53	1	0	summer	4	21.4	87	95	65	168	81	250	23	33	without_diabetes
5677	55	12.4	Deficiency	205.79	1	1	1	0.771771	0.763208	0.819434	overweight	2266.1	Never	3	0.25	1033.91	0	0	autumn	3	25.8	90	115	38.1	132.7	206	212	25	28	pre-diabetes
10941	86	12.3	Deficiency	207.95	1	0	1	0.765051	1.21534	0.817026	overweight	2224.71	Never	0.758	0.83	1091.14	0	0	spring	2	29	114	101	61	85	161	178	14	23	without_diabetes
11502	49	N/A	N/A	107.47	0	1	0	1.02006	1.01247	1.02435	obesity	3820.96	Never	0.758	0.58	1428.55	0	0	spring	-9	33.8	103	85	33	163	172	206	11	15	without_diabetes
6167	49	20.9	No deficiency	74.14	1	0	1	0.821911	1.12881	0.878773	overweight	1647.39	Never	0	0	739.13	0	0	summer	1	27.5	93	107	45.2	127.8	185	210	51	36	without_diabetes
14712	55	21.2	No deficiency	85.05	0	0	1	0.821736	1.12883	0.903144	overweight	1398.08	Former	0	0	621.76	1	0	spring	3	29	98	96	52	103	122	179	22	21	without_diabetes
6236	46	21.5	No deficiency	132.22	1	1	1	0.650599	0.942635	0.691894	normal	2188.45	Never	0.375	3.71	844.34	0	0	summer	-9	19.4	69	85	47	123	211	197	21	27	without_diabetes
12021	39	14.2	Deficiency	86.97	0	0	0	0.997446	1.18193	1.06538	overweight	2717.43	Never	0	0	799.38	0	0	autumn	3	29	92	101	46	84.4	378	206	54	42	without_diabetes
11457	52	20.7	No deficiency	224.52	0	0	0	1.17719	1.31609	1.12793	overweight	2100.17	N/A	3.5	0.21	853.36	0	0	spring	1	25	89	181	55	134	179	225	39	40	diabetes
12067	62	21.2	No deficiency	73.81	0	0	0	0.93345	1.1166	0.991604	overweight	1358.31	Former	1.5	1.01	452.79	0	0	spring	4	27.3	98	104	38	164	172	236	9	18	without_diabetes
10178	59	30.5	No deficiency	133.27	0	1	0	0.949443	1.08825	1.01652	obesity	2281.07	Never	0.758	0.21	654.98	0	0	summer	1	30.1	97	110	38.9	112.9	161	184	23	25	pre-diabetes
12103	73	17.6	Deficiency	145.16	1	1	1	0.728063	0.933372	0.810371	obesity	1635.27	Never	0	0.21	755.68	0	0	summer	2	31.9	112	211	55	156	102	246	26	37	diabetes
65249	31	12.8	Deficiency	342.93	0	0	0	1.06352	1.2303	1.12494	obesity	3223.5	Never	0.158	0.58	1343.87	0	0	autumn	2	30.7	98	95	33.9	109.2	63	144	22	20	without_diabetes
40254	61	16.5	Deficiency	411.67	0	1	0	0.917154	0.851942	0.899275	overweight	2775	Never	1.508	0.83	2231.67	0	0	summer	1	25.4	92	129	30.9	86.5	133	144	12	14	diabetes
9441	61	20.6	No deficiency	357.11	0	1	0	0.974107	0.98654	0.998102	overweight	2398.91	Never	2.258	0.8	1535.52	0	0	spring	4	27.2	92	98	41.3	145.7	215	230	15	22	without_diabetes
4360	55	22.4	No deficiency	155.5	0	1	1	0.868641	0.767484	0.906326	normal	1502.98	Never	1.133	1.01	787.42	0	0	spring	3	24.6	83	93	39	196	208	264	16	30	without_diabetes
11067	31	16.5	Deficiency	70.35	0	0	0	0.972729	1.09903	0.923543	overweight	1025.68	Never	0.375	0	442.73	0	0	summer	4	27.1	92	93	57.5	74.7	69	146	19	22	without_diabetes
5950	45	20.9	No deficiency	100.76	0	0	1	0.864477	1.10487	0.95771	normal	1844.04	Never	0.533	1.18	824.9	0	0	winter	1	20	74	96	68	117.6	77	201	16	21	without_diabetes
6777	37	22.1	No deficiency	163.99	0	0	0	0.945515	1.07067	0.940994	overweight	1816.06	Never	1.875	0	696.37	0	0	summer	4	25	79	109	66.8	123.6	188	228	18	20	without_diabetes
12308	53	21.7	No deficiency	142.24	0	1	0	0.921948	1.04599	0.941147	normal	2348.83	Never	0	0.04	959.66	1	0	spring	4	23.6	87	107	36	126	191	182	115	138	without_diabetes
6602	51	22.5	No deficiency	319.36	0	0	1	0.869733	1.0814	0.93986	obesity	3821.18	Never	0.758	3.89	1663.48	0	0	spring	3	31.1	109	90	61	102	115	186	26	27	without_diabetes
4681	57	23.4	No deficiency	104.06	1	1	1	0.604793	0.670609	0.613608	normal	1142.26	Former	1.5	0.83	479.15	0	0	spring	3	17.6	75	81	65	107	73	187	18	19	without_diabetes
12172	72	23.9	No deficiency	69.38	1	1	1	0.767517	0.904982	0.820697	overweight	1038.95	Actual	11	2.19	249.98	0	0	winter	3	26.7	97	93	60.5	154.1	177	250	15	23	without_diabetes
11866	52	21.4	No deficiency	173.55	0	0	0	0.989246	1.19975	0.980668	overweight	1532.28	Never	4.5	2.13	999.94	0	0	spring	2	26.6	92	94	47	91	151	168	27	22	without_diabetes
41565	52	36.2	No deficiency	95.9	0	1	0	1.05546	1.01216	1.09759	normal	1317.06	Former	5.658	0.83	579.42	0	0	spring	4	22.4	84	109	48.9	130.1	95	198	31	33	without_diabetes
14655	52	16	Deficiency	75.63	0	1	0	0.913375	0.902073	1.00588	obesity	1487.42	Never	3.5	0.21	715.56	0	0	winter	3	44.4	100	100	48	128	175	215	30	29	without_diabetes
12047	29	17.4	Deficiency	140.31	0	0	0	1.16516	1.40466	1.20941	obesity	1233.38	Actual	1.5	1.65	704.24	0	0	summer	3	31.5	107	101	30.9	94.1	155	156	34	26	without_diabetes
42147	54	14.9	Deficiency	134.37	0	1	0	0.95131	0.993135	1.03064	overweight	900.45	Former	0.758	0	537.16	1	1	spring	3	27.4	85	98	48.9	131.5	163	213	32	34	without_diabetes
12547	69	21.4	No deficiency	468.07	1	1	1	0.744845	0.943853	0.880022	obesity	1963.2	N/A	0	0.21	1674.76	0	0	spring	1	38.6	113	108	46	121	166	175	16	24	without_diabetes
1007	65	24.7	No deficiency	101.69	1	1	1	0.718144	0.839947	0.744445	overweight	1529.82	Never	0	0.04	569.85	0	1	autumn	1	26	94	201	48.7	118	103	177	23	31	diabetes
11143	63	21.7	No deficiency	132.39	1	1	1	0.787418	0.926724	0.801525	overweight	1571.24	Former	0.758	0	870.01	0	0	winter	4	29.4	91	83	57	135	187	253	13	21	without_diabetes
1182	70	22.1	No deficiency	347.85	0	1	1	0.818315	1.03823	0.905453	normal	1669.86	Never	3.375	1.65	1565.66	0	0	winter	3	21.8	82	81	58	185	160	322	22	34	without_diabetes
7082	51	16.9	Deficiency	54.23	0	0	0	0.926103	1.12502	0.970853	normal	1846.88	Never	0	4.47	542.04	0	0	spring	1	21.1	79	81	57	69	249	176	26	38	without_diabetes
4617	43	21.3	No deficiency	108.89	1	0	1	0.86664	1.10846	0.863306	normal	7956.24	Never	0.533	0	1720.27	0	0	spring	4	21.8	81	99	51	198	129	248	15	27	without_diabetes
12638	78	15.9	Deficiency	38.02	1	1	1	0.790184	0.8088	0.790044	overweight	1138.12	Never	1.5	0	264.03	1	0	winter	3	29.5	95	90	45	100	116	168	21	28	without_diabetes
9080	46	20	No deficiency	31.69	0	0	0	1.06671	1.13558	1.06079	overweight	958.96	Never	3.016	0.83	381.29	0	0	spring	1	27.1	89	102	32	89	143	176	11	12	without_diabetes
5089	52	26.8	No deficiency	517.22	0	0	0	0.900176	1.13648	0.900023	overweight	2218.23	Never	1.5	0.25	1945.69	0	0	winter	4	25.2	94	113	70	110.6	82	197	21	20	pre-diabetes
12605	41	24.3	No deficiency	418.77	0	0	0	1.11612	1.18585	1.2265	obesity	1184.73	Never	0.474	0	1321.5	0	0	summer	1	31	92	105	45	164	148	223	25	20	without_diabetes
6082	46	17.9	Deficiency	86.07	0	0	1	0.857874	1.12202	0.882799	normal	1104.65	Never	0.758	0.21	423.78	0	0	summer	1	19.6	83	96	72.9	108.7	62	194	14	22	without_diabetes
8103	62	19.5	Deficiency	59.95	0	1	0	0.984187	0.868658	1.0674	obesity	1425.47	Actual	0.375	2.57	536.31	0	0	summer	1	31.3	105	102	51.1	179.7	171	265	46	37	without_diabetes
40768	64	23.1	No deficiency	130.29	1	1	1	0.810809	0.817188	0.827758	obesity	1261.46	Never	0	0.83	727.84	1	0	spring	3	30.5	96	93	59.7	161.3	260	273	9	21	without_diabetes
41132	72	26.2	No deficiency	257.69	0	1	1	0.808581	0.968439	0.894645	obesity	1749.53	Never	0	0	1267.93	0	0	autumn	2	31.2	113	124	47.9	116	84	180	29	30	diabetes
11580	76	27.3	No deficiency	343.57	0	0	0	0.955199	1.14586	0.89246	overweight	4316.58	Former	5.5	0	1415.19	0	0	summer	3	29.2	102	119	76.3	93.7	115	193	26	31	pre-diabetes
40932	55	15.9	Deficiency	88.69	0	0	0	1.01029	1.22076	1.04292	overweight	1424.4	Never	0	0.25	310.14	1	0	summer	3	28.1	98	104	35.8	149.6	283	242	46	40	diabetes
70268	21	18.2	Deficiency	200.1	0	0	0	1.02545	1.10713	1.04692	normal	1271.22	Never	8.5	1.07	734.68	0	0	spring	1	23.2	74	85	37	78.6	47	125	8	17	without_diabetes
14781	64	28.3	No deficiency	120.78	0	0	0	1.1282	1.46236	1.28236	obesity	2031.47	Never	0	0	921.73	1	0	winter	3	39.9	132	92	32	151	193	220	19	18	without_diabetes
6004	55	16.2	Deficiency	321.7	1	1	0	0.963843	0.849163	0.8782	overweight	1672.78	Never	9	0.62	1268.58	0	0	spring	4	29.4	96	90	42	130	141	200	14	23	without_diabetes
40778	42	17.2	Deficiency	285.2	0	0	0	0.953673	1.19943	0.959888	overweight	1664.12	Never	3.5	0.25	1135.37	0	0	autumn	2	25.6	89	98	54.1	157.7	126	237	22	19	without_diabetes
5846	56	23.9	No deficiency	117.29	0	0	0	1.11443	1.35572	1.22943	overweight	1152.3	N/A	2.258	0.21	541.78	1	0	spring	3	28.1	85	95	48	80	177	163	23	23	diabetes
11847	57	12.1	Deficiency	118.41	1	1	1	0.820303	0.958081	0.855702	normal	3237.2	Actual	1.133	0.58	937.39	0	0	summer	1	21.6	82	80	38	110	112	189	20	18	without_diabetes
11739	48	19.7	Deficiency	64.44	0	1	0	0.92257	1.03852	1.00823	overweight	615.7	Actual	1.133	3.91	198.5	0	0	summer	2	25.5	87	94	53.2	141.8	200	235	40	42	without_diabetes
1135	70	16.7	Deficiency	52.89	0	0	0	0.995022	1.13414	1.01684	overweight	1555.12	Former	1.133	2.23	545.13	0	0	spring	1	26.9	89	387	47.7	84.5	224	177	67	58	diabetes
14734	59	23.6	No deficiency	9.64	0	0	0	1.08223	1.25229	1.08358	overweight	1111.19	Never	1.5	0.21	279.86	0	0	spring	1	29	104	95	35	144	113	169	22	26	without_diabetes
11622	78	23	No deficiency	173.05	1	1	1	0.586652	0.793532	0.658057	overweight	1824.26	Never	0	0.79	866.67	1	0	spring	1	26	101	103	50	164	274	269	12	19	without_diabetes
14691	47	15.7	Deficiency	103.2	0	0	0	0.929345	1.14898	0.929845	obesity	631.46	Never	0	0	560.06	0	0	spring	4	36.8	124	111	49	151	205	241	24	21	pre-diabetes
5980	51	16.2	Deficiency	337.75	0	0	1	0.850926	1.16375	0.909143	obesity	2969.85	Never	0	2.92	1665.98	0	0	spring	3	36.3	102	102	39	119	153	189	73	88	without_diabetes
14840	56	13.6	Deficiency	28.66	0	1	0	0.951613	0.961196	0.981777	obesity	1190.55	Actual	0	1.21	290.23	0	0	winter	1	30.9	105	106	47	144	159	262	22	26	without_diabetes
2649	57	23.8	No deficiency	108.26	0	1	1	0.849955	0.848935	0.91151	overweight	566.9	Former	0	0	481.71	0	0	spring	1	27.8	88	108	49	134	326	246	12	12	without_diabetes
11539	76	27.7	No deficiency	108.41	0	1	0	0.953635	1.03232	0.98061	overweight	799.17	Former	0.375	0.04	419.83	0	0	spring	4	25.1	96	128	54	113	90	185	15	17	diabetes
13582	58	29.6	No deficiency	75.58	1	1	1	0.875996	0.86699	0.87667	obesity	1094.24	Former	10.5	0.62	359.82	1	0	autumn	-9	30.8	104	108	53.8	85.8	112	162	15	16	diabetes
5772	56	27.5	No deficiency	118.1	0	0	0	0.947956	1.10467	0.890485	overweight	1388.43	Never	5.5	0.39	678.11	1	0	winter	1	26.8	93	85	37	143	203	221	27	21	without_diabetes
12589	64	22.3	No deficiency	266.21	0	0	0	0.960432	1.29114	0.996915	overweight	1694.47	Never	0.158	1.01	986.45	0	1	autumn	1	28.5	94	82	70.3	121.5	167	215	20	30	without_diabetes
4070	49	19.9	Deficiency	142.22	1	1	1	0.761963	0.983106	0.861366	overweight	2743.11	Never	0	0	1012.51	0	0	spring	1	26.6	94	82	39	195	632	328	29	36	without_diabetes
13116	56	17.3	Deficiency	94.5	0	1	1	0.886215	0.859466	0.910311	overweight	1325.04	N/A	1.5	0.21	709.6	0	0	winter	3	28.8	97	85	40	104	161	212	26	32	without_diabetes
65362	20	21.5	No deficiency	67.82	0	0	0	0.991391	1.13153	0.968021	overweight	1402.53	Actual	21.291	7.41	374.7	0	0	spring	1	28.9	107	104	39.7	92.9	187	170	16	22	without_diabetes
11251	33	26.8	No deficiency	105.56	0	0	0	0.974482	1.22964	0.99435	normal	1616.43	Former	1.5	1.79	614.17	0	0	spring	1	23.5	85	90	42	140	227	201	41	29	without_diabetes
12738	52	19	Deficiency	257.55	0	1	0	1.04227	1.01098	0.989703	overweight	2187.83	Former	12	2.75	1130.62	0	0	spring	4	25	91	236	60.9	95.7	247	206	26	27	diabetes
5711	52	21.3	No deficiency	194.34	1	0	1	0.841271	1.09394	0.795601	normal	2363.3	Never	3.658	0.83	840.41	0	0	spring	1	24	83	98	38.2	62	124	125	21	25	without_diabetes
41210	51	15.2	Deficiency	38.26	0	1	0	1.01581	0.997348	1.0704	overweight	1281.63	Never	5	0	514.58	0	0	winter	3	29.5	106	96	39.2	90	149	159	22	24	without_diabetes
12879	78	17.2	Deficiency	211.42	1	1	0	0.932748	0.98206	0.853176	normal	1387.17	Never	0	0	804.62	1	0	spring	3	19.3	74	99	69	91	96	179	11	17	without_diabetes
41149	55	27	No deficiency	244.41	0	0	0	0.953696	1.27497	0.94901	obesity	2834.71	Never	0.158	1.16	1361.58	0	0	spring	1	35	110	144	37	70.2	64	120	79	65	diabetes
14748	57	18.3	Deficiency	232	0	1	0	0.94686	1.07797	0.990921	obesity	3998.65	Never	0	2.71	1428.14	0	0	spring	4	34.9	110	90	35	119	105	175	27	23	without_diabetes
1122	50	19.3	Deficiency	348.18	0	1	0	0.961934	0.893201	0.943199	normal	1595.76	Never	5.658	0	1537.81	0	0	spring	3	24.2	94	239	34	138	352	210	30	34	diabetes
10875	56	14.3	Deficiency	459.38	0	1	0	0.937849	0.949451	0.909828	obesity	4166.56	Never	0.158	0	2349.41	1	0	winter	2	30.5	105	168	43.9	136.1	215	223	54	39	diabetes
9396	56	24.6	No deficiency	192.5	0	1	0	1.01408	1.03506	1.05795	overweight	1761.9	Former	0.75	1.59	763.1	0	0	spring	3	27.3	91	92	36	135	108	184	25	31	without_diabetes
13331	68	21.2	No deficiency	568.97	1	1	1	0.813627	1.07068	0.866508	normal	2368.37	Never	3.658	3.13	2021.43	1	0	spring	1	24.2	92	103	37	131	156	188	16	22	without_diabetes
12424	72	31.7	No deficiency	156.62	1	1	1	0.712158	1.04366	0.809723	overweight	1984.1	Never	7	0	834.89	1	0	winter	4	25.7	93	146	56.2	73	124	154	24	26	diabetes
65131	29	13.3	Deficiency	110.13	1	1	1	0.894373	0.93877	0.87017	normal	1758.21	Never	3.5	12.63	449.84	0	1	winter	3	21	82	90	65.3	92.5	186	195	19	19	without_diabetes
11855	59	17.1	Deficiency	90.73	0	1	0	0.905758	1.04556	0.936042	overweight	1313.55	Never	1.5	0.04	385.68	0	0	summer	1	28.6	85	111	27	93	135	197	23	23	pre-diabetes
5997	54	13	Deficiency	182.14	0	0	0	0.914011	1.14571	0.940268	obesity	3645.26	Former	0.375	1.61	1580.74	0	0	summer	1	30.1	96	149	48.7	193.3	195	281	27	21	diabetes
11001	64	18.2	Deficiency	365.62	0	1	1	0.790188	0.777541	0.89276	overweight	1542.73	Former	0	4.13	1439.23	1	0	spring	3	28.9	90	90	46	245	223	313	19	24	without_diabetes
3453	58	13.1	Deficiency	79.94	0	1	0	1.06389	0.931015	1.17339	obesity	1266.69	Never	0	0	427.69	0	0	winter	3	37.8	102	117	52	91	124	164	59	49	pre-diabetes
42141	44	11.2	Deficiency	107.08	0	0	0	0.93226	1.33374	0.982544	normal	1595.17	Never	0	3.31	426.36	0	0	spring	1	24.1	78	84	38.4	88.6	245	176	16	22	without_diabetes
7829	47	24.6	No deficiency	75.14	0	0	0	1.02746	1.12534	1.02403	overweight	2320.2	Never	1.5	2.37	899.65	0	0	spring	4	25.4	90	94	40.3	82.1	268	176	19	20	without_diabetes
7370	47	13.1	Deficiency	109.47	0	0	0	1.08062	1.08741	1.22156	obesity	916.34	Never	6.033	1.59	405.85	0	0	winter	1	31.6	97	99	42	79	189	187	26	27	without_diabetes
2202	54	11.9	Deficiency	41.26	0	0	0	0.952449	1.12661	0.986848	obesity	1201.18	Former	0.375	3.46	313.29	0	0	winter	1	31.7	92	216	34.3	79.9	169	148	35	31	diabetes
12280	39	19.5	Deficiency	34.1	0	0	0	1.17775	1.24534	1.26578	obesity	1937.45	Never	0.758	0	550.11	0	0	summer	1	42.9	115	87	44	184	201	242	14	29	without_diabetes
12901	70	18	Deficiency	134.27	0	0	1	0.828194	1.09514	0.934047	obesity	1399.87	Never	1.5	0	660.55	1	0	spring	3	30.8	108	143	34	184	185	235	20	36	diabetes
4619	50	32.2	No deficiency	142.48	0	0	0	1.06116	1.23077	1.15414	obesity	2402.02	Never	4.516	0.25	931.36	0	0	autumn	3	31.9	102	101	29.4	120.6	173	167	30	24	without_diabetes
6023	64	20	No deficiency	296.41	0	0	0	1.07738	1.13311	1.20736	obesity	1455.73	Actual	3	6.72	1297.52	0	0	spring	3	38.3	123	122	34	159	228	196	52	43	diabetes
8651	57	15.4	Deficiency	66.44	0	1	1	0.86494	1.06294	0.919039	overweight	1204.98	Former	11	0.25	473.02	0	0	winter	2	25.8	96	101	40.8	80.2	240	169	19	23	without_diabetes
65011	18	39.6	No deficiency	N/A	1	1	0	0.95471	1.071	0.854582	normal	N/A	N/A	N/A	N/A	N/A	0	0	summer	4	24.3	77	90	59	90	120	167	21	24	without_diabetes
11826	56	21.3	No deficiency	31.91	0	1	0	1.01588	1.07512	1.06041	obesity	1683.22	Never	1.5	0.21	688.1	0	0	spring	1	33.7	110	117	42	167	117	244	43	22	diabetes
11135	57	10.2	Deficiency	345.12	0	0	0	0.977663	1.10011	0.977921	normal	1581.64	Former	5.875	0	1167.54	1	0	winter	3	21.4	80	86	50	152	92	255	38	39	without_diabetes
12853	62	24.6	No deficiency	502.63	0	1	1	0.885284	0.949939	0.927331	obesity	2047.08	Never	5.5	1.65	1790.12	0	0	spring	1	32.3	107	91	36	127	169	146	31	27	without_diabetes
3888	37	23.4	No deficiency	140.45	0	0	0	0.985856	1.17149	0.980961	obesity	3805.52	Former	1.5	1.79	827.3	0	0	winter	1	30.9	99	100	57.5	118.3	101	196	15	19	without_diabetes
12792	56	23.5	No deficiency	315.99	0	1	0	0.923753	1.05594	0.962497	obesity	2319.26	Never	0.375	0.58	1470.5	1	0	spring	1	35.5	111	93	42.2	104.2	118	170	24	24	without_diabetes
11699	72	22.7	No deficiency	174.57	1	1	1	0.659294	0.782977	0.683079	overweight	1782	Never	0	0.79	817.41	0	0	spring	2	25	92	106	55	187	115	248	16	27	diabetes
11578	63	24.6	No deficiency	631.2	1	1	1	0.833852	0.82298	0.644647	overweight	3657.01	Never	0.758	0	2270.83	0	0	spring	4	26.7	101	84	24	130	155	171	16	20	without_diabetes
41309	37	19	Deficiency	440.79	0	0	0	1.14134	1.25769	1.06959	normal	1484.51	Never	7	1.07	1665.68	0	0	spring	1	21	80	94	45.1	97.9	140	171	15	19	without_diabetes
40956	41	14.75	Deficiency	48.35	0	0	0	1.11363	1.12937	1.16747	normal	1170.65	Never	3	1.03	508.79	0	0	winter	1	24.9	84	89	36	92	80	144	12	21	without_diabetes
3804	55	6.81	Deficiency	106.67	0	1	0	0.908954	0.859564	0.920342	overweight	1155.03	Never	0.375	0.21	449.56	0	0	spring	3	26	85	85	40	136	393	209	22	29	without_diabetes
3271	57	20.8	No deficiency	224.66	1	1	1	0.803103	1.01331	0.835878	overweight	2394.86	Actual	0	0	872.77	1	0	spring	1	25.9	88	128	34	134	242	187	32	34	diabetes
14801	61	17	Deficiency	31.49	0	1	1	0.836724	0.816633	1.02906	obesity	4019.5	N/A	0.158	0	1360.58	1	0	spring	3	30.6	98	94	33	143	279	200	19	23	without_diabetes
11951	72	20.8	No deficiency	532.88	0	0	0	0.986476	1.366	1.01304	overweight	2584.9	Former	11	0.04	2104.17	0	0	spring	3	27.6	89	98	56	130	142	214	41	54	without_diabetes
11169	20	25	No deficiency	134.66	0	0	1	0.884644	1.19722	0.941033	normal	2464.84	Never	0.533	0	872.18	0	0	spring	1	24.9	75	95	30	78	149	150	18	19	without_diabetes
6898	45	19.4	Deficiency	91.74	0	1	0	1.14679	1.0809	1.15158	obesity	1719.76	Never	0.758	0	788.65	0	0	autumn	1	31.1	102	92	58.3	161.1	153	250	36	27	without_diabetes
13174	63	22.8	No deficiency	213.44	1	1	1	0.806881	0.934369	0.861399	overweight	3462.49	Actual	0.375	3.09	1697.2	0	0	spring	1	26.7	94	100	47	136	188	221	19	21	without_diabetes
5373	44	20.8	No deficiency	304.23	0	1	0	0.968587	0.964247	0.883516	overweight	1628.82	Never	5.5	0.18	1293.81	0	0	summer	3	26.8	81	101	55	114	171	191	24	24	without_diabetes
4785	42	14.8	Deficiency	18.35	0	0	0	1.15672	1.37295	1.22185	obesity	1342.27	Never	0.375	0	366.42	0	0	autumn	1	46	112	90	47.2	142.3	120	192	24	24	diabetes
12102	54	28.7	No deficiency	77.84	0	0	0	1.00301	1.28163	1.07451	obesity	1026.61	Never	0	0	402.86	0	0	spring	2	32.9	90	104	49	76	102	145	34	60	without_diabetes
70425	19	22.8	No deficiency	387.22	0	0	0	1.03153	1.0698	0.956988	normal	3524.02	Never	1.875	6.19	1782.27	0	0	summer	3	21.9	78	89	38.9	99.7	92	157	20	23	without_diabetes
11529	24	25	No deficiency	144.48	0	0	0	1.07638	1.14111	1.0573	normal	2175.54	Never	2.258	7.47	747.79	0	0	spring	4	20.5	73	95	45	161	54	200	11	24	without_diabetes
6890	59	21.1	No deficiency	102.61	1	1	1	0.8223	0.790383	0.845774	normal	1104.05	Former	1.5	1.65	433.9	0	0	winter	3	24.8	94	86	47.5	125.7	309	235	23	29	without_diabetes
10844	27	23.3	No deficiency	132.3	0	0	0	1.21536	1.27763	1.20239	overweight	1959.67	Former	2.033	0.25	788.42	0	0	winter	1	27.5	88	85	39	90	65	150	19	16	without_diabetes
7780	55	23.4	No deficiency	203.89	1	1	1	0.7863	0.976814	0.782215	normal	1397.93	Actual	3.5	0.04	999.88	0	0	summer	3	24.6	85	96	51.2	117.2	103	189	15	20	without_diabetes
656	57	27.7	No deficiency	125.78	0	1	0	1.0374	1.08494	1.14035	obesity	2459.09	Never	7	4.13	812.83	0	0	spring	1	34.5	113	134	53	159	163	245	20	21	diabetes
9914	37	29.1	No deficiency	64.58	1	1	1	0.78404	0.947114	0.783181	normal	1158.89	Never	0.758	0	354.22	0	0	spring	2	20.6	81	94	42	116	39	168	13	17	without_diabetes
41344	66	18.5	Deficiency	129.32	1	1	1	0.739635	0.772155	0.755112	normal	1214.3	Never	0.758	0	633.58	0	0	autumn	3	20.6	84	262	52.9	159.7	154	236	48	42	diabetes
11346	57	22.5	No deficiency	276.4	0	1	0	0.988757	1.05266	1.08623	overweight	2581.37	Never	0.758	0	1255.59	0	1	spring	4	29.2	94	92	41	232	169	262	24	29	without_diabetes
65750	23	16.4	Deficiency	615.46	0	0	0	1.07012	1.16714	1.05985	normal	2082.16	Never	3.774	1.07	2212.9	0	0	autumn	4	24.2	84	93	43.3	123.7	130	193	16	22	without_diabetes
13051	69	25.2	No deficiency	142.51	1	1	1	0.741522	0.906511	0.863756	overweight	1680.46	Former	0.375	0.21	976.69	0	0	spring	4	29.6	102	104	20	93	131	125	21	34	without_diabetes
10310	49	26.6	No deficiency	594.6	0	0	1	0.858397	1.15917	0.945108	normal	4356.26	Former	10.658	0.83	2371.21	0	0	spring	1	23.8	84	102	66	127	109	216	19	25	without_diabetes
8152	45	26.9	No deficiency	97.64	0	0	0	1.21546	1.43494	1.16461	normal	1490.53	Never	0	0	486.27	0	0	winter	1	24.9	93	105	45	136	110	203	11	13	without_diabetes
6524	77	15	Deficiency	9.94	1	1	1	0.61746	0.788195	0.698573	normal	683.98	Never	0	0	402.69	0	0	summer	2	20.7	83	97	37	143	472	184	13	16	without_diabetes
12105	45	16.7	Deficiency	89.24	0	0	0	1.13694	1.19546	1.18609	overweight	1405.4	Never	1.5	0.79	580.8	0	0	autumn	2	29.1	93	89	36.4	70.5	283	138	20	23	without_diabetes
13437	57	26.2	No deficiency	114.26	0	1	0	0.950801	0.907417	0.971933	obesity	1235.2	Never	0.758	0	726.66	0	0	spring	4	39.3	114	129	45.7	112.7	223	203	55	53	diabetes
11446	35	30.5	No deficiency	124	0	0	0	0.946913	1.082	0.94355	normal	1505.2	Never	0.375	0.25	736.19	0	0	spring	3	19.8	74	87	57	140	125	203	27	29	without_diabetes
4361	57	18.9	Deficiency	56.61	0	1	1	0.83281	0.893117	0.95252	overweight	1967.85	Never	3	0	639.97	1	0	summer	4	27.6	94	101	42	186	250	275	64	62	without_diabetes
6461	64	29.8	No deficiency	158.46	1	1	1	0.73275	0.874833	0.833452	overweight	938.3	N/A	0.375	0.21	573.82	0	0	winter	3	26.1	93	96	34.1	94.9	175	164	39	21	without_diabetes
11149	49	29.5	No deficiency	127.23	0	1	0	0.970946	1.04028	0.927032	overweight	1805.09	Never	10.674	0.25	659.25	0	0	spring	3	25.5	86	95	41	136	128	181	12	23	without_diabetes
42159	58	19.9	Deficiency	183.89	1	1	1	0.776771	0.985407	0.798089	normal	1700.58	Never	1.5	3.95	873.24	1	0	spring	2	23.3	80	100	64.1	124.9	130	215	14	21	without_diabetes
12379	25	17.3	Deficiency	157.42	0	0	0	1.24023	1.20295	1.19102	normal	1722.89	Actual	11	2.95	900.8	0	0	summer	1	23.1	89	97	70	177	99	253	15	23	without_diabetes
8909	60	25.6	No deficiency	145.29	1	0	1	0.761826	1.09913	0.804507	obesity	2176.33	Never	1.5	1.03	842.45	1	0	spring	3	30	109	98	89	112	95	108	18	23	without_diabetes
4490	51	19.2	Deficiency	201.09	0	0	0	1.12198	1.31772	1.13068	obesity	2658.94	Never	3.875	1.65	1226.04	0	0	summer	1	38.6	107	101	74.2	110.2	143	213	22	20	diabetes
13133	66	14.8	Deficiency	245.97	1	1	1	0.799347	0.925328	0.78528	overweight	1814.26	Never	0	3.17	515.78	0	0	spring	2	27.9	93	111	39	110	362	221	20	18	pre-diabetes
5848	44	14.4	Deficiency	261.94	0	1	0	0.903762	0.991012	0.933437	normal	2532.32	Never	1.5	6.17	1137.86	0	0	winter	2	21.7	86	87	39.8	126.8	127	192	15	19	without_diabetes
6154	43	14.4	Deficiency	82.6	0	0	0	1.13086	1.2151	1.12836	normal	1795.13	Never	0.375	2.17	605.29	0	0	winter	3	23.9	72	111	43.1	177.9	125	246	25	27	pre-diabetes
3793	44	27.5	No deficiency	298.04	0	1	1	0.820606	1.00533	0.910688	overweight	2265.09	Never	1.125	3.17	965.02	0	0	summer	1	29.4	91	87	51	110	125	192	12	18	without_diabetes
12614	69	20.2	No deficiency	131.7	0	1	1	0.877073	0.943541	0.915785	obesity	1081.31	Former	1.5	0	629.81	0	0	winter	4	31.9	101	97	43	117	210	221	21	28	diabetes
5844	42	15.7	Deficiency	297.92	0	0	0	1.11068	1.35573	1.10931	overweight	2175.06	Never	0.375	0	1365.61	0	0	winter	4	28.2	101	86	40.3	149.9	164	223	12	15	without_diabetes
12274	78	13.9	Deficiency	274.26	1	1	1	0.677441	0.81222	0.716847	overweight	1907.56	Never	13	3.91	1229.23	1	0	summer	4	25	98	104	39	134	136	171	19	28	diabetes
6203	57	37.3	No deficiency	115.47	0	0	0	1.06343	1.23089	1.11942	obesity	1589.13	Former	9	37.27	526.66	0	0	spring	3	34.5	110	112	58	108.8	56	178	18	22	pre-diabetes
65108	23	17.4	Deficiency	202.54	0	0	0	1.13945	1.1695	1.09416	overweight	1642	Never	1.5	1.61	991.73	0	0	summer	3	26.5	84	90	45	97	203	136	33	28	without_diabetes
40923	40	15.5	Deficiency	202.61	0	0	0	0.95866	1.15732	1.03853	overweight	1753.78	Never	3.758	0	919.2	0	0	autumn	1	26.3	86	112	35.9	N/A	185	142	65	44	pre-diabetes
11157	75	18.6	Deficiency	99.38	1	1	1	0.596437	0.899903	0.570843	overweight	1686.15	Never	0	0	499.48	0	0	winter	1	29.3	102	93	45	85	306	202	17	14	diabetes
4989	52	16.6	Deficiency	110.46	0	0	0	1.05253	1.23133	1.08909	overweight	1140.98	Never	7	2.23	571.72	0	0	spring	4	28.1	90	121	33	108	111	149	13	21	pre-diabetes
12439	63	26.3	No deficiency	133.94	1	1	1	0.724804	0.864208	0.757389	overweight	1369.71	Actual	1.875	5.29	561.61	1	0	summer	4	29.2	99	99	50.7	201.4	93	243	23	23	without_diabetes
7803	48	24.9	No deficiency	145.36	0	1	0	1.09285	0.995262	1.14302	obesity	1699.07	Never	0.758	0	961.86	0	0	summer	3	32.5	98	101	46.8	88.2	130	161	24	21	without_diabetes
11917	50	21.3	No deficiency	71.54	0	0	0	0.937037	1.11373	0.962683	overweight	1987.6	Actual	3.5	25.91	474.3	0	0	autumn	1	25.3	91	103	41.2	150.2	73	206	24	20	without_diabetes
65436	18	14.6	Deficiency	276.86	0	0	0	1.15516	1.31048	1.13596	normal	1924.7	Never	0.849	0	1030.2	0	0	summer	1	24.2	82	84	48	105	267	196	13	21	without_diabetes
10784	37	20.7	No deficiency	21.97	0	0	0	0.986654	1.3168	0.996615	normal	1785.92	Never	0.375	0.79	574.08	0	1	spring	3	24.7	93	88	31	85	120	140	47	44	without_diabetes
11928	51	30.3	No deficiency	194.44	0	1	0	1.03711	1.01525	1.10511	overweight	2136.43	Former	0	1.07	890.19	1	0	spring	3	25.6	79	97	45	176	128	238	17	22	without_diabetes
6833	43	23.4	No deficiency	190.05	1	1	1	0.799881	1.04603	0.82409	overweight	2572.88	Actual	0	2.01	1028.43	0	0	spring	4	29.8	104	82	36.1	125.5	147	191	21	21	without_diabetes
5618	49	30.6	No deficiency	83.3	0	1	0	0.963431	1.07389	1.01959	obesity	1581.37	Never	5.5	0.25	643.97	0	0	autumn	3	30.1	95	91	52.9	81.3	69	148	14	16	without_diabetes
14811	55	23.1	No deficiency	111.98	0	0	1	0.892833	1.16761	0.961493	obesity	3474.31	Former	0	0.21	1033.51	0	0	spring	3	37.4	106	89	39	120	161	175	13	23	without_diabetes
13452	54	12.4	Deficiency	21.87	0	0	1	0.893407	1.23028	0.894433	obesity	690.35	Actual	0.758	6.83	200.9	1	0	winter	4	34.3	118	190	50.7	104.3	155	186	22	18	diabetes
11955	67	26.9	No deficiency	182.13	1	1	1	0.658777	0.983836	0.723061	normal	1441.54	Never	0	0.21	909.3	0	0	summer	3	20.9	73	88	46	188	225	276	19	27	without_diabetes
11571	65	9.85	Deficiency	49.77	0	1	0	0.906618	1.03744	0.940063	overweight	1287.36	Former	3.5	1.01	469.31	0	0	winter	3	27.5	96	112	36	165	218	273.3	29	43	pre-diabetes
4458	51	21.4	No deficiency	82.05	0	0	0	1.13006	1.21749	1.20983	obesity	1342.27	Former	6.133	5.25	518.65	0	0	spring	3	35	106	91	43	101	326	209	17	17	without_diabetes
6671	54	9.62	Deficiency	415.21	0	1	1	0.873903	0.867992	0.95383	normal	2147.79	Never	0.758	0	1860.84	0	0	summer	4	23.9	86	252	46.7	N/A	1698	403	16	16	diabetes
11899	68	24	No deficiency	212.39	1	1	1	0.72634	0.810276	0.840442	obesity	1083.06	Never	0	0	619.56	0	0	spring	1	34.6	122	94	35.8	79.6	378	191	15	21	without_diabetes
14858	64	20.1	No deficiency	112.82	0	1	1	0.777795	0.922582	0.930772	obesity	1540.99	Never	1.658	0.83	601.1	0	0	spring	4	38.8	120	124	37	103	211	182	15	11	pre-diabetes
6859	52	19.3	Deficiency	407.84	0	1	1	0.839802	0.974856	0.924249	overweight	3169.12	Never	7.75	13.7	1767.58	0	0	spring	2	28.5	87	104	57	158	105	236	30	32	without_diabetes
65234	24	31.9	No deficiency	345.62	0	0	0	1.0221	1.20022	0.992696	normal	3538.04	Never	1.291	0	1808.41	0	0	summer	4	18.6	N/A	86	33	95	122	159	26	26	without_diabetes
12965	63	12.4	Deficiency	151.73	0	1	1	0.859061	0.821892	0.952824	overweight	2830.52	Never	7	5.52	984.29	0	0	spring	3	25.1	92	80	61	157	143	221	17	23	without_diabetes
14667	66	29.4	No deficiency	472.61	0	1	1	0.841826	0.920327	0.853725	obesity	2497.22	Never	1.133	4.79	2163.94	1	0	spring	1	37.2	114	115	35	196	178	267	18	20	pre-diabetes
12934	70	21.7	No deficiency	88.47	1	1	1	0.839545	0.844399	0.824328	obesity	2104.9	Former	7.5	1.34	715.95	0	0	spring	2	31.4	110	122	40	158	164	194	26	25	pre-diabetes
6174	39	18.5	Deficiency	131.81	1	1	1	0.85435	1.07161	0.856114	normal	2374.7	Never	0	0	949.89	0	0	summer	4	23.4	85	102	65.1	106.3	181	193	19	23	without_diabetes
6744	87	20.7	No deficiency	142.27	0	0	1	0.86952	1.12032	0.954156	overweight	1217.91	Never	1.133	0.8	543.15	1	0	spring	4	27	104	111	66.8	117	91	202	21	24	diabetes
12467	66	23.5	No deficiency	81.34	1	1	1	0.819261	0.908666	0.767486	normal	1106.5	Never	13.5	0.97	458.73	1	0	spring	3	23	83	95	77	154	178	267	23	25	without_diabetes
40691	34	11.675	Deficiency	179.62	0	0	0	1.04984	1.3553	1.16924	obesity	1817.47	Former	0.474	0.25	793.47	0	0	summer	1	36.4	120	89	35.3	103.1	153	169	45	32	without_diabetes
10159	36	24.5	No deficiency	136.04	0	0	0	1.15467	1.40852	1.16252	overweight	965.87	N/A	0.375	0.21	457.7	1	0	winter	1	27.1	93	98	39.3	96.5	81	152	26	24	without_diabetes
4660	45	18.8	Deficiency	107.89	0	0	0	0.993169	1.19149	1.0149	normal	1466.01	Actual	2.258	0.21	716.22	0	0	winter	1	23	180	83	66	133	109	225	21	30	without_diabetes
12480	70	18.2	Deficiency	163.34	0	1	1	0.817307	0.780196	0.897546	overweight	1830.78	Former	0.758	9.34	572.93	1	0	summer	1	27.3	105	90	61	118	199	218	13	20	without_diabetes
13073	76	17.1	Deficiency	71.36	0	1	1	0.871901	1.06255	0.899023	overweight	1752.44	Never	0	0	621.25	1	0	spring	1	25.9	97	101	34	137	438	259	26	30	without_diabetes
10753	68	16	Deficiency	634.79	0	1	0	0.956162	1.05676	1.0394	normal	2971.98	Never	0.758	0	636.99	0	0	spring	3	24.2	92	174	46	161	130	233	14	19	diabetes
40942	41	33.15	No deficiency	82.46	0	0	0	1.24846	1.50877	1.2078	normal	1369.71	Never	0	0.83	710.7	0	0	spring	2	22.6	84	99	45	113	94	177	14	16	without_diabetes
42092	33	26.1	No deficiency	54.71	0	0	0	1.32656	1.20292	1.32639	obesity	1623.95	Never	0.758	0.79	629.91	0	0	spring	4	33.8	98	94	39.4	128.8	194	207	19	23	without_diabetes
6651	46	13	Deficiency	71.12	0	0	0	1.00188	1.09848	1.00458	overweight	1777.58	Never	1.875	0.83	534.85	0	0	autumn	3	29.1	89	103	43.2	114.4	267	211	37	31	without_diabetes
6530	61	20.1	No deficiency	194.11	1	0	1	0.805768	1.22545	0.793556	obesity	1049.92	Former	1.5	0	481.24	0	0	summer	3	31.2	108	268	36.1	N/A	697	241	30	32	diabetes
8941	62	31.9	No deficiency	286.2	0	1	0	1.01995	1.01194	1.00612	overweight	1564.46	Former	5	0.04	639.66	0	0	spring	2	28.5	91	97	47.1	113.7	176	196	37	29	diabetes
11470	59	20.5	No deficiency	235.64	0	0	0	1.23881	1.44308	1.19198	overweight	3151.02	Former	5.5	2.59	1121.7	0	0	summer	1	26.5	93	100	34	115	180	185	25	25	without_diabetes
7324	48	18.8	Deficiency	54.75	0	0	0	1.09927	1.26151	1.18569	obesity	1194.34	Never	3	0	419.02	0	0	winter	1	33	95	112	47	138	230	244	15	14	diabetes
42295	68	5.23	Deficiency	23.18	1	1	1	0.827079	0.966413	0.835675	obesity	1907.29	Never	11	0	660.86	0	0	winter	2	32.8	108	108	45.1	118.5	102	184	46	51	without_diabetes
66005	18	19.6	Deficiency	51.12	0	0	0	1.02341	1.17696	1.03352	overweight	898.89	Former	1.5	0.79	250.16	0	0	autumn	4	29.2	102	86	38.3	85.1	108	145	16	21	without_diabetes
6740	46	15.5	Deficiency	110.62	1	0	0	0.906599	1.10234	0.852667	overweight	1037.27	Never	0	0	341.61	1	1	spring	1	26	85	91	40	166	175	207	56	74	without_diabetes
10938	50	29.6	No deficiency	137.32	0	0	0	0.973632	1.26002	0.9981	normal	1384.26	Actual	3.5	6.09	629	0	0	spring	4	23.6	80	77	47	78	88	143	22	20	without_diabetes
9556	57	20.2	No deficiency	275.26	0	1	0	0.926135	1.01567	0.884502	normal	2352.39	Never	7.5	0.79	1602.34	0	0	spring	3	24	98	105	41	98	177	222	21	28	without_diabetes
8935	62	24	No deficiency	153.49	0	1	0	1.0319	1.10843	1.0808	obesity	2237.94	Actual	0.375	0.83	1028.71	0	0	spring	4	32.8	101	107	48	167	307	234	25	24	diabetes
40020	56	20.1	No deficiency	117.22	0	1	0	0.943747	1.0769	0.984597	overweight	1061.16	Never	7.5	0	561.11	0	0	spring	3	25.6	87	104	78.9	98.3	154	208	147	86	diabetes
6071	31	16.2	Deficiency	53.58	1	0	1	0.804526	1.12348	0.823342	normal	698.51	Never	5.5	0.21	307.27	0	0	spring	4	22.6	78	90	57	72	59	141	14	16	without_diabetes
42101	48	8.18	Deficiency	119.96	0	1	0	0.980518	0.982342	1.0339	overweight	1614.21	Actual	1.875	0.79	825.58	0	0	summer	3	25	67	168	43.9	129.3	369	247	26	27	diabetes
6724	63	25.6	No deficiency	152.65	1	1	1	0.842715	0.781675	0.85484	overweight	3023.21	Former	0.316	0	724.74	0	0	winter	3	29.4	90	90	54	160	142	242	21	22	without_diabetes
40009	54	22.8	No deficiency	47.84	0	0	0	1.06669	1.17414	1.13981	obesity	1052.02	Never	5.658	0.97	318.27	0	0	autumn	3	34.7	112	94	47.9	121.3	107	171	14	20	without_diabetes
6911	50	34.6	No deficiency	96.15	0	0	0	1.04109	1.14409	1.12934	overweight	1184.86	Never	0	0	706.61	0	0	spring	4	26.7	88	93	40	103	63	156	22	22	without_diabetes
42100	52	15.8	Deficiency	168.36	0	1	0	0.941743	0.880822	0.955626	overweight	1122.77	Actual	7	1.83	712.61	0	0	autumn	1	29.2	94	96	49.2	175.6	329	268	39	32	without_diabetes
10708	66	13.5	Deficiency	72.13	1	1	1	0.795644	0.885752	0.875034	overweight	1039.8	Former	0.916	0.21	555.21	0	0	winter	3	25	97	168	49.5	133.7	184	220	14	19	diabetes
14675	58	26.3	No deficiency	250.5	0	1	1	0.809401	1.03902	0.926921	overweight	2044.92	Never	0.375	0	1137.76	1	0	spring	2	29	97	89	46	155	101	221	23	23	without_diabetes
2533	64	16.2	Deficiency	138.66	1	1	1	0.783718	0.946354	0.824566	overweight	2419.48	Never	0.758	5.87	696.57	0	0	spring	1	28.4	91	89	43.4	84.8	189	166	16	20	without_diabetes
14702	52	19.1	Deficiency	46.14	0	1	0	1.0357	1.07134	1.10503	obesity	2053.43	Former	0	0.83	695.06	0	0	spring	2	34.8	104	103	51	122	147	202	21	22	without_diabetes
3818	54	22.3	No deficiency	106.77	1	1	1	0.739865	0.836343	0.675784	normal	1288.17	N/A	3.5	0	562.2	0	0	winter	4	24.2	74	85	43	111	270	194	31	44	without_diabetes
10811	58	25.4	No deficiency	29.36	1	1	1	0.711504	0.783917	0.760999	normal	929.94	Never	7.5	0	467.59	0	0	winter	2	20.1	78	93	67	122	241	260	40	40	without_diabetes
9145	51	17.5	Deficiency	64.42	0	1	1	0.868973	1.00232	0.882379	normal	733.93	Actual	0	0.83	291.44	0	0	spring	3	22.9	83	288	30	87	292	155	18	22	diabetes
14710	52	18.8	Deficiency	35.35	1	1	1	0.86297	0.865859	0.874636	obesity	1283.35	Former	1.5	0	434.38	1	0	spring	2	32	103	94	40	89	162	161	32	27	without_diabetes
14651	61	19.6	Deficiency	105.6	0	0	1	0.874147	1.09287	1.04525	obesity	1795.61	Never	0.758	0	519.51	0	0	spring	1	39.3	139	99	50	117	201	207	20	22	without_diabetes
12307	74	20.3	No deficiency	198.18	0	1	1	0.884585	1.04071	0.925786	overweight	2255.27	N/A	3.875	7.22	902.27	1	0	spring	4	25.3	93	99	70	109	158	211	12	18	without_diabetes
9235	49	16.4	Deficiency	93.85	0	0	0	1.07025	1.15043	1.12326	normal	794.02	Never	0.758	0	394.31	1	0	winter	4	22.5	75	98	42	190	151	283	18	22	without_diabetes
6410	57	22.8	No deficiency	N/A	0	0	0	1.13351	1.21887	1.18974	obesity	N/A	N/A	N/A	N/A	N/A	0	0	spring	1	30.8	106	103	47.7	121.5	269	223	36	56	without_diabetes
12267	67	17.8	Deficiency	235.06	1	1	1	0.601035	0.507996	0.507217	normal	2132.78	N/A	1.5	0	1142.41	0	0	spring	3	19.3	77	89	50	152	167	219	12	23	without_diabetes
70446	19	23.6	No deficiency	143.27	0	0	0	1.10285	1.14914	1.03073	normal	1477.35	Never	5.875	1.65	878.96	0	0	spring	3	19.3	63	84	45.4	63.6	50	119	11	14	without_diabetes
8693	50	17.8	Deficiency	181.62	0	1	0	0.972995	1.01669	0.954007	overweight	2256.33	Never	0.375	0.62	969.05	0	0	spring	2	25.4	87	95	34	78	178	145	17	21	without_diabetes
12809	62	21.5	No deficiency	89.94	0	0	0	0.93975	1.2603	1.05738	overweight	1346.66	Never	0.316	0	624.86	1	0	winter	1	28.1	95	114	50.6	200.4	195	290	18	20	pre-diabetes
3758	59	18	Deficiency	187.06	1	1	1	0.733909	0.847235	0.769119	overweight	2542.28	Former	9	0	968.19	1	0	summer	1	26.4	82	84	42.9	173.5	248	266	15	18	without_diabetes
5724	58	14.6	Deficiency	64.75	0	1	0	0.985834	0.87839	1.04419	obesity	1371.38	Former	3.5	0.25	477.29	0	0	summer	3	38.1	107	93	40	187	190	269	22	30	without_diabetes
11552	80	12.6	Deficiency	306.74	1	1	1	0.777307	0.813971	0.83454	normal	1186.28	Former	1.5	0.98	1348.89	0	0	winter	3	24.7	90	136	56.5	143.5	130	226	11	25	diabetes
10131	64	22.8	No deficiency	426.7	0	1	1	0.839629	0.937914	0.897694	overweight	2535.16	Never	5.875	0.25	2051.83	0	0	autumn	3	25.7	79	87	74.1	75.5	82	166	78	83	without_diabetes
40107	54	15.3	Deficiency	219.84	0	0	0	0.999473	1.1333	1.1074	overweight	2089.33	Never	1.875	1.01	1012.56	0	0	spring	3	28.4	94	197	44.1	121.3	193	204	136	61	diabetes
42287	51	34.75	No deficiency	57.02	0	0	0	1.15204	1.1466	1.20247	obesity	2538.77	Former	0	1.01	1250.94	0	1	winter	3	36.9	121	110	39.3	130.5	186	207	55	34	pre-diabetes
6489	71	36.6	No deficiency	98.56	1	1	1	0.641505	0.768971	0.677464	overweight	1055.54	Former	0	4.53	281.75	0	1	spring	4	26.6	94	95	38.7	143.1	236	229	31	31	without_diabetes
3740	54	26.5	No deficiency	238.34	0	1	1	0.88523	0.968871	0.954578	normal	2033.46	Never	1.816	0.83	957.43	0	0	spring	4	23.8	91	91	43	100	163	176	16	16	without_diabetes
40596	32	27.7	No deficiency	169.07	0	0	0	0.945023	1.17586	0.990379	normal	1712.2	Never	1.508	0.25	850.69	0	0	spring	1	21.3	78	92	43.3	73.1	58	128	21	26	without_diabetes
11404	52	26.4	No deficiency	300.86	0	1	0	0.996383	0.97239	1.01661	overweight	2211.95	Never	0.158	0.83	942.26	0	0	spring	3	26.1	93	97	64	70	81	150	18	29	without_diabetes
10752	66	9.65	Deficiency	76.8	0	0	0	0.98747	1.26031	1.04536	obesity	1551.02	Former	0.375	2.23	661.53	0	0	spring	1	34.7	107	102	46	147	144	222	22	21	without_diabetes
2385	44	29.9	No deficiency	31.63	0	0	0	0.923409	1.15598	0.882084	normal	1023.77	Never	3.5	0	246.3	0	0	summer	3	23	83	106	43	153	126	235	13	15	without_diabetes
11420	54	17.9	Deficiency	257.19	0	1	1	0.880674	1.02384	0.929139	obesity	1475.81	Actual	0	0.58	805.01	0	0	spring	3	37.3	112	87	41	131	90	175	12	21	without_diabetes
11407	69	16.8	Deficiency	64.64	1	1	1	0.887015	0.841312	0.874738	normal	1488.8	Former	0	0	402.21	1	0	spring	1	20.5	78	88	87	117	76	219	8	15	without_diabetes
11130	49	24.4	No deficiency	123.89	0	1	0	0.995418	0.988866	0.934399	overweight	1462.99	Never	0.758	3.91	697.59	0	0	spring	3	26.3	89	109	45	111	223	308	30	32	without_diabetes
11367	31	N/A	N/A	228.27	1	0	1	0.880013	1.22943	0.868494	overweight	1790.84	Never	0.375	0.25	924.67	0	0	autumn	-9	25.1	85	94	53.9	87.1	64	158	9	17	without_diabetes
12641	67	15.3	Deficiency	104.71	1	0	1	0.847059	1.09515	0.86036	obesity	1990.32	Never	0.158	0	738.35	0	0	spring	4	33.5	106	82	35	107	162	155	27	25	diabetes
65558	25	12.3	Deficiency	85.93	0	0	0	0.970015	1.11647	1.00083	normal	1942.38	Never	1.133	1.25	457.35	0	1	summer	1	22.4	78	87	61.3	117.5	321	243	17	17	without_diabetes
6590	49	14.3	Deficiency	19.41	0	0	0	0.97105	1.10886	1.04805	overweight	1545.23	Never	0	1.65	474.65	0	0	spring	1	27.1	97	118	29.1	149.5	262	231	26	22	diabetes
12288	48	22.8	No deficiency	347.93	1	1	1	0.845239	1.0033	0.791667	normal	3684.63	Actual	0.758	6.71	1538.39	1	0	spring	3	21.7	90	82	43	157	115	198	45	33	without_diabetes
13557	41	20	No deficiency	108.61	0	0	0	1.10634	1.22046	1.15542	overweight	1358.74	Never	6.258	0	860.44	0	0	winter	1	26.6	92	141	47.9	79.7	157	159	15	18	diabetes
8907	51	24.9	No deficiency	185.07	0	1	0	0.932247	1.03945	0.9421	normal	1614.54	Never	1.516	0.97	864.13	0	0	autumn	3	22.2	82	91	48.8	136.6	163	218	37	34	without_diabetes
10521	50	18.9	Deficiency	113.76	0	0	0	1.15271	1.42115	1.27822	overweight	1680.05	Never	0.158	0.79	489.5	0	0	winter	2	25.7	91	293	58.1	210.9	265	322	56	33	diabetes
7056	55	16.5	Deficiency	49.91	0	1	1	0.839686	0.928611	0.901469	overweight	2089.44	Actual	3	1.01	909.27	0	0	spring	3	25.8	83	103	30	112	118	245	16	18	without_diabetes
10706	52	16.3	Deficiency	297.57	0	1	0	0.961625	1.0731	0.954609	overweight	2533.7	Never	0.758	0	1343.04	1	0	winter	2	27.9	101	103	50	121	150	244	15	20	without_diabetes
42207	48	15.1	Deficiency	122.52	0	1	0	0.949885	1.07158	0.989605	obesity	1803.56	Former	3.5	0.79	669.28	0	0	spring	4	31.8	103	211	41.6	161.4	355	274	124	68	diabetes
13590	51	9.75	Deficiency	174.6	1	1	1	0.855359	0.912759	0.87185	overweight	1756.98	Never	0	0	866.27	0	0	winter	4	27.3	101	146	57.3	N/A	492	337	37	39	diabetes
41140	90	16.3	Deficiency	230.03	1	1	1	0.581045	0.738967	0.651843	normal	1767.66	Never	7.5	0.21	1156.23	1	0	winter	3	21.7	90	100	40.7	95.1	156	167	18	34	without_diabetes
14663	60	20.6	No deficiency	187.72	1	1	1	0.6983	0.683533	0.737534	overweight	1254.75	Never	0	0	561.08	0	0	spring	1	28.7	100	94	51	102	55	164	16	20	without_diabetes
40779	64	12.2	Deficiency	18.2	1	1	1	0.701756	0.934833	0.707411	overweight	1587.5	Never	1.5	1.59	469.53	0	0	summer	1	25.6	88	92	52.5	138.1	257	242	18	37	without_diabetes
41278	50	16.3	Deficiency	97.26	0	0	0	1.02752	1.10733	1.1143	overweight	1507.74	N/A	2.258	0.97	672.64	0	0	autumn	1	27.3	94	93	52.8	108.1	104	177	24	23	without_diabetes
10798	38	24.1	No deficiency	434.21	0	0	0	0.912268	1.14117	0.887607	normal	4597.06	Never	1.5	3.92	1553.96	0	1	spring	3	21.2	80	93	53	127	65	193	16	31	without_diabetes
6699	68	18.5	Deficiency	57.39	1	1	1	0.77757	0.872374	0.831446	overweight	1779.48	Never	0	0.43	544.36	0	0	spring	2	25.9	92	99	67	129.8	101	217	14	20	without_diabetes
12336	63	23.1	No deficiency	64.56	0	1	0	0.912885	0.802389	0.969197	overweight	1419.26	Former	5	0	500.09	0	0	spring	4	28.7	94	133	50	141	102	195	15	27	diabetes
41589	50	14.2	Deficiency	147.7	0	1	0	1.06768	0.965343	1.10475	overweight	2548.55	Never	7.5	0	755.09	0	0	winter	1	29.4	97	307	44.2	120.2	293	223	25	23	diabetes
12266	79	20.8	No deficiency	100.67	1	0	1	0.878358	1.0968	0.86869	obesity	967.09	Never	0.158	0.21	424.52	0	0	spring	2	33.5	104	102	29	88	183	128	17	31	without_diabetes
65598	23	11.9	Deficiency	261.31	0	0	0	1.02584	1.2632	1.08777	obesity	1966.7	Never	1.133	0.97	976.12	0	0	summer	2	32	88	96	42	93	195	174	17	23	without_diabetes
6218	57	10.9	Deficiency	112.52	0	1	1	0.867278	1.01736	0.935079	overweight	2410.19	Former	0.758	1.65	798.22	1	1	winter	2	27.1	82	104	43	91	139	162	17	15	without_diabetes
40417	30	27.5	No deficiency	75.56	0	0	0	1.07733	1.19745	0.970606	normal	1683.66	N/A	3.5	0	781.19	0	0	winter	1	19.2	75	87	49.5	62.5	40	120	13	16	without_diabetes
10759	19	17.9	Deficiency	19.95	1	1	1	0.887653	0.955645	0.878082	overweight	1026.58	Actual	7.658	0.25	359.07	0	0	winter	3	25.6	87	85	27	73	123	139	21	23	without_diabetes
5746	52	30.2	No deficiency	177.47	1	1	1	0.730791	0.868712	0.748194	normal	1802.26	Never	1.516	3.17	802.23	1	0	spring	3	21.6	77	83	67	92	95	178	14	17	without_diabetes
5084	61	29.8	No deficiency	460.36	1	0	1	0.878633	1.25833	0.846928	normal	2041.28	N/A	8.391	0.79	1243.25	1	0	winter	3	23.1	73	93	68	157	66	288	15	23	without_diabetes
13303	70	21.6	No deficiency	433.09	1	1	1	0.736358	0.925085	0.797135	normal	1708.58	Never	7	0	1722.83	1	0	spring	3	24.2	92	95	48	85	108	155	11	18	without_diabetes
3291	41	22.9	No deficiency	129.43	0	1	0	0.928248	0.997189	0.951503	normal	2064.83	Never	0	0	814.62	0	0	summer	1	21.6	90	95	41.8	77.4	44	128	11	14	without_diabetes
14755	60	33.7	No deficiency	267.72	0	0	0	1.0275	1.16084	1.10072	obesity	1843.02	Never	0	0	1106.93	0	0	winter	3	31.2	117	92	28	128	237	216	24	27	without_diabetes
6341	42	24.7	No deficiency	164.22	0	0	0	0.939368	1.16034	1.0394	obesity	2378.33	Never	3.875	0.83	987.01	0	0	autumn	3	30.1	92	99	32.8	134.1	129	185	47	32	without_diabetes
11172	43	26.5	No deficiency	245.68	0	0	1	0.851842	1.15984	0.911965	overweight	2257.74	N/A	1.5	4.13	1148.35	0	0	spring	1	26.9	87	84	38	123	189	184	11	22	without_diabetes
11133	49	21.3	No deficiency	54.2	0	0	0	1.06466	1.3018	1.08627	overweight	1210.87	Former	0	1.79	362.55	0	0	spring	3	27	89	106	38	149	146	198	23	28	without_diabetes
40423	31	20.1	No deficiency	179.46	0	0	0	1.02533	1.35048	1.05594	overweight	1820.62	Former	1.5	6.07	1007.68	0	0	winter	4	29.3	87	90	33.6	104.8	113	161	21	28	without_diabetes
5623	60	16.5	Deficiency	73.22	1	1	1	0.798184	0.880718	0.78978	normal	906.18	Actual	11	0.83	475.16	0	0	spring	2	22.7	91	91	39	213	180	276	14	24	without_diabetes
3571	50	31.9	No deficiency	203.65	0	1	0	0.955978	0.895525	0.980023	obesity	2519.85	Never	0	0.21	1240.4	0	0	spring	2	30.3	105	95	44.4	118.2	62	175	27	26	without_diabetes
70340	18	23.9	No deficiency	158.93	0	0	0	1.2359	1.36154	1.32034	overweight	1169.94	Former	0	1.61	677.8	0	0	spring	1	25.3	84	96	39.5	92.1	152	162	15	21	without_diabetes
14785	53	19.5	Deficiency	90.49	0	0	0	1.07627	1.16858	1.09793	obesity	2001.96	Former	0	2.37	754.45	0	0	spring	3	30.6	105	88	47	63	141	138	22	24	without_diabetes
6219	45	23.7	No deficiency	127.44	0	1	0	0.910404	1.006	0.97117	obesity	1063.76	Never	3.5	0.83	741.35	0	0	summer	2	30.6	98	97	41	131.8	141	201	22	22	without_diabetes
14839	56	24.5	No deficiency	53.96	0	1	0	0.986295	0.888288	1.12643	obesity	1106.7	Never	0	0	506.75	0	0	spring	3	32.5	103	93	39	84	135	150	21	20	without_diabetes
40501	28	35.9	No deficiency	185.78	0	0	0	0.958859	1.11806	1.00345	overweight	1339.39	Never	0.158	0.18	871.25	0	1	winter	1	25.6	89	81	31.1	79.5	172	145	18	21	without_diabetes
14672	60	20.3	No deficiency	117.41	0	0	0	0.977196	1.18731	0.977682	obesity	995.27	Never	0.158	0.04	520.65	0	0	spring	2	36.4	113	94	49	170	168	222	23	25	without_diabetes
6794	56	20.3	No deficiency	91.89	1	1	1	0.796288	0.973994	0.864226	overweight	1863.73	Actual	7	2.37	585.89	0	0	winter	1	29.8	96	121	59.7	142.1	171	236	16	34	pre-diabetes
4323	57	22.5	No deficiency	155.67	1	1	1	0.812092	0.993803	0.872151	normal	1705.41	Never	3	2.01	750.47	0	1	spring	4	21.8	78	93	43	164	121	220	25	34	without_diabetes
11538	72	15.4	Deficiency	294.77	1	1	1	0.772255	0.777924	0.738156	normal	2580.92	Never	0.758	0	1504.42	0	0	spring	4	23.4	79	87	63	200	173	298	13	17	without_diabetes
6110	46	20.2	No deficiency	22.38	0	0	0	1.05573	1.1833	1.10336	obesity	1197.14	Actual	3.5	0.58	491.84	0	0	winter	4	33.8	102	92	41	151	181	252	21	24	without_diabetes
9210	48	28	No deficiency	63.86	0	0	0	1.02917	1.22016	1.04236	overweight	1749.59	Former	11	0.83	412.52	0	0	spring	1	26.3	92	98	43	105	125	172	42	38	without_diabetes
10874	50	18.6	Deficiency	66.88	0	1	0	0.958321	1.03386	1.09537	obesity	1263.05	Never	0.158	6.09	549.1	0	0	winter	4	42.4	119	98	63	151	174	229	70	74	without_diabetes
11543	60	20	No deficiency	92.84	0	1	0	0.90663	0.938282	1.02426	obesity	743.17	Never	0.158	0	557.33	0	0	spring	2	33.1	107	105	34	121	124	166	18	25	diabetes
12959	41	16.8	Deficiency	25.49	0	0	1	0.877683	1.14341	1.001	overweight	622.26	Former	0.375	0	312.41	0	0	winter	2	29	99	232	56	120	87	220	39	25	diabetes
13199	53	19.9	Deficiency	104.36	0	0	0	1.15984	1.42349	1.11753	overweight	1085.99	Never	5.758	10.48	531.73	0	0	spring	1	29.4	94	95	42	239	227	289	16	29	without_diabetes
8686	49	20.7	No deficiency	16.77	0	1	0	0.935026	0.918643	1.00826	obesity	511.76	Never	3	0.25	202.76	0	0	summer	2	31.1	100	100	34	63	314	215	25	21	without_diabetes
14688	57	23.1	No deficiency	69.12	0	0	1	0.893346	1.14585	0.967955	obesity	1828.55	Actual	3.5	0.21	694.42	0	0	spring	4	35.5	117	110	40	120	203	169	42	46	pre-diabetes
4440	57	16.8	Deficiency	59.97	0	1	1	0.885753	0.939522	0.939571	overweight	1487.59	Never	7.658	0	419.85	0	0	winter	3	27.6	94	93	45	161	207	247	11	13	without_diabetes
3499	51	19.7	Deficiency	109.92	0	0	0	1.11003	1.26912	1.11255	overweight	2269.25	Never	0.375	0	994.34	0	0	spring	3	28.7	96	99	46	182	144	220	18	22	without_diabetes
1936	73	17.4	Deficiency	89.81	1	1	1	0.709603	0.76731	0.768562	normal	1284.55	Never	0	0	804.66	1	0	spring	2	21.9	88	99	38.7	110.3	165	182	45	75	without_diabetes
13353	70	25.9	No deficiency	81.11	1	1	1	0.764641	1.08965	0.807938	overweight	1108.74	Former	0.758	1.37	581.06	1	0	winter	2	27.8	88	89	58	100	62	170	10	15	without_diabetes
12254	73	40.6	No deficiency	143.12	1	1	1	0.766294	0.732904	0.753402	overweight	1357.53	N/A	0	0	806.78	0	0	spring	1	25	91	113	38	164	219	210	26	32	pre-diabetes
42300	54	14.3	Deficiency	102.69	1	1	1	0.813092	0.786166	0.784302	normal	1346.51	Actual	5.916	3.17	494.01	0	0	spring	2	23.1	85	88	46.9	140.5	178	223	14	16	without_diabetes
12289	51	23.5	No deficiency	693.73	0	0	1	0.822741	1.08773	0.897617	overweight	4677.54	Never	3.5	2.75	2404.38	0	0	spring	1	25.3	93	85	44	119	81	179	18	22	without_diabetes
11568	51	27.1	No deficiency	52.77	0	1	1	0.865258	1.00123	0.930995	normal	2369.06	Actual	1.5	35.63	729.4	0	0	spring	1	22.9	97	78	52	100	97	171	15	9	without_diabetes
3509	52	25.4	No deficiency	53.83	0	1	0	0.953711	1.00999	1.01831	overweight	1612.54	Never	0.908	0.79	483.28	0	0	spring	1	29.7	97	94	50.7	127.1	166	211	129	104	without_diabetes
70407	22	16.8	Deficiency	163.37	0	0	0	1.06842	1.1875	1.0736	normal	1481.54	Never	12.816	6.09	562.76	0	0	spring	4	21.1	81	94	59.6	88	107	169	16	19	without_diabetes
42215	59	8.21	Deficiency	177.8	1	0	1	0.777932	1.14528	0.76373	normal	1424.01	Never	0	0	505.79	0	0	summer	3	23.6	82	83	44.7	113.1	121	182	13	19	without_diabetes
10705	27	26.5	No deficiency	151.21	0	0	0	0.926531	1.17678	0.953721	normal	1276.98	Never	8.258	0.79	489.78	0	0	winter	1	22.8	77	95	46	131	84	206	11	16	without_diabetes
11740	83	22.3	No deficiency	193.12	1	1	1	0.726881	0.925878	0.844265	overweight	987.18	Never	0.158	0	611	0	0	summer	2	28.9	106	97	38.9	101.5	183	177	50	54	without_diabetes
41022	76	17.3	Deficiency	338.88	1	1	1	0.713963	0.846021	0.751587	overweight	1513.88	N/A	0.158	0	1304.57	0	0	winter	1	27	104	99	43.6	91.8	128	161	15	31	without_diabetes
13316	57	26.8	No deficiency	215.86	1	1	1	0.775471	0.898053	0.799355	overweight	1397.79	Actual	0.758	0.25	835.33	0	0	spring	1	26.4	94	222	47.1	164.9	340	280	24	24	diabetes
41067	57	16.3	Deficiency	34.62	1	1	1	0.715298	0.826207	0.785517	overweight	1123.55	Never	0	0.58	571.89	0	0	winter	1	27.9	93	90	34	119.8	316	217	21	31	without_diabetes
10319	33	31.7	No deficiency	102.27	0	0	0	0.966554	1.11459	0.974868	normal	1447.33	Actual	1.5	0	546	0	0	spring	2	24.8	84	106	36	142	181	199	21	26	without_diabetes
11972	79	21.1	No deficiency	173.71	1	1	1	0.793529	0.960866	0.806415	obesity	901.33	Never	0.375	0.58	475.7	1	0	winter	3	32.3	93	109	62	129	121	227	12	24	without_diabetes
2215	53	19.2	Deficiency	49.4	0	1	0	0.954528	0.99141	1.01432	normal	1650.42	Never	9	0	695.53	0	0	winter	3	22.6	85	96	49.9	149.5	228	245	31	23	without_diabetes
1310	41	27.6	No deficiency	220.17	0	0	0	1.18708	1.36575	1.19392	overweight	1505.61	Never	5.5	1.65	1002.99	0	0	winter	2	27.6	94	95	49	111	97	198	71	55	without_diabetes
40078	37	25.5	No deficiency	88.27	0	1	0	0.941174	1.00982	0.968601	normal	1512.55	Never	1.5	1.83	676.29	0	0	autumn	4	24	85.5	90	42.3	95.9	163	151	10	22	without_diabetes
11516	45	28.2	No deficiency	237.46	0	0	0	0.946218	1.10671	1.01127	overweight	3440.77	Never	9	2.18	1270.78	0	0	spring	4	29.3	87	85	55	164	58	231	11	14	without_diabetes
6730	52	16.3	Deficiency	391.21	0	1	0	1.04663	0.986993	1.09476	overweight	1536.45	Never	2.416	0.04	1408.99	1	0	winter	2	29.9	96	93	52.6	165	307	279	63	47	without_diabetes
12777	64	20.9	No deficiency	122.99	1	1	1	0.793586	1.00576	0.862978	overweight	916.3	Never	3.5	1.41	552.39	0	0	summer	1	26.6	93	84	39	161	221	240	19	28	without_diabetes
5712	73	20.6	No deficiency	90.45	0	1	0	0.920245	1.06189	0.969508	overweight	1184.91	Former	0.375	6.23	381.59	1	0	winter	1	26.5	94	104	31	95	205	179	36	34	without_diabetes
9555	57	21.1	No deficiency	73.04	1	1	1	0.777127	0.897976	0.843791	overweight	2069.07	Former	0	0.83	700.16	0	0	spring	1	25.6	89	97	48	142	334	258	34	29	without_diabetes
11596	47	24.9	No deficiency	189.22	0	1	0	0.923719	0.896699	0.923271	normal	2577.84	Never	0.758	0.25	923.53	0	0	summer	2	24.4	87	98	43	N/A	129	119	29	23	without_diabetes
3106	62	16.8	Deficiency	22.38	0	1	1	0.83736	1.08724	0.918982	normal	646.76	Never	0.375	0	291.71	1	0	spring	4	19.7	84	176	41.6	N/A	435	210	31	34	diabetes
11337	60	9.13	Deficiency	75.08	1	1	1	0.764206	0.762232	0.845846	overweight	1449.79	Never	0	0	674.25	0	0	winter	1	29.7	95	96	49	80	187	193	13	23	without_diabetes
11500	50	21.1	No deficiency	238.43	0	0	0	1.04999	1.2311	1.13651	overweight	1622.34	N/A	3	0	976.3	0	0	spring	2	29.8	95	115	48	199	153	278	16	15	pre-diabetes
70607	24	26.8	No deficiency	200.65	0	0	0	0.901058	1.10151	0.900312	normal	1128.33	Former	5.5	0.21	649.61	0	0	summer	3	24	79	81	58	105.4	188	201	15	19	without_diabetes
41885	69	12.9	Deficiency	497.69	1	1	1	0.456472	0.793268	0.708137	overweight	1956.69	Never	0	17.27	1731.98	0	0	spring	3	28.1	86	102	54.9	104.1	120	183	18	32	without_diabetes
41610	37	15.5	Deficiency	55.87	0	0	0	1.19446	1.2204	1.28158	overweight	1336.21	Former	2.266	0.79	471.25	0	0	summer	4	25.7	88	83	44.7	95.5	94	159	25	22	without_diabetes
3619	42	17.7	Deficiency	118.55	0	0	0	0.932722	1.22425	0.937909	overweight	1745.94	Never	0	0	665.5	0	0	winter	4	29.7	94	89	41.6	113.4	140	183	30	28	without_diabetes
11512	60	43.2	No deficiency	227.38	1	1	1	0.783337	0.856764	0.737685	normal	1762.71	Actual	1.5	0	1009.68	0	0	summer	1	24.6	89	107	43.1	150.7	106	215	57	45	without_diabetes
10248	62	20.1	No deficiency	101.23	0	1	0	0.968385	1.01857	1.05771	obesity	730.77	Never	5.5	0	453.03	0	0	autumn	3	30.5	98	128	29.6	89	167	152	26	34	diabetes
12941	32	28.7	No deficiency	104.63	0	0	0	0.968017	1.22061	0.939122	overweight	2590.32	Never	3.875	1.5	723.25	0	0	summer	4	28	96	93	41.3	113.7	185	192	21	18	without_diabetes
14707	55	24.6	No deficiency	314.09	0	1	0	1.00497	1.0554	1.1672	obesity	1709.04	Former	1.5	0	1229.98	1	0	spring	2	34.1	107	105	30	234	262	263	70	63	without_diabetes
4232	62	27.2	No deficiency	394.22	0	1	0	0.944396	0.995536	0.975766	normal	1396.48	Never	5	0	1504.76	1	0	summer	2	21.4	80	100	54	108	111	182	15	23	without_diabetes
41130	63	21.3	No deficiency	121.28	1	1	1	0.749715	0.85053	0.841442	overweight	2198.49	Never	0.375	0	720.25	0	0	spring	3	25.8	92	109	48.6	137.6	184	223	14	23	without_diabetes
12506	54	22.4	No deficiency	562.56	0	1	0	0.910196	0.910508	0.92057	obesity	3849.14	N/A	0.758	0.21	2014.2	0	0	spring	3	30.4	102	91	46	89	93	149	49	67	without_diabetes
7046	41	26.1	No deficiency	48.91	0	0	0	1.10254	1.32255	1.13231	overweight	933.85	Never	3	1.59	327	1	0	summer	3	25.7	88	70	47	91	186	162	10	21	without_diabetes
3569	65	20.1	No deficiency	68.53	1	1	1	0.808232	0.867226	0.817368	overweight	624.79	Never	0.758	0.62	316.08	0	0	spring	1	28.3	94	101	43	75	268	172	15	19	diabetes
11753	52	21.3	No deficiency	81.47	0	1	0	1.11533	1.01197	1.20307	obesity	1420.26	Never	0	0	641.59	0	0	spring	2	33	106	100	24	86	164	127	27	32	without_diabetes
2523	63	25.9	No deficiency	156.66	0	0	1	0.843761	1.45325	0.893821	normal	2211.06	Former	8.258	3.01	955.65	0	0	autumn	1	22.1	74	86	51.4	223.2	133	294	19	25	without_diabetes
5975	33	13.5	Deficiency	122.77	1	1	1	0.84245	1.02665	0.818978	normal	752.44	Never	0.916	0	281.26	1	0	winter	4	19.1	70	88	64	112	110	231	26	26	without_diabetes
42194	47	11.7	Deficiency	218.73	0	0	0	1.11679	1.14373	1.12157	normal	1966.21	Never	3.5	0.21	929.96	0	0	spring	3	23.6	85	97	35.2	73.4	167	142	34	31	without_diabetes
42326	57	24.8	No deficiency	50.98	1	0	1	0.781108	1.15792	0.851398	obesity	1784.96	Never	7.758	0.21	621.07	0	0	summer	1	35.5	102	121	45.2	76.6	206	163	22	24	diabetes
12311	75	21.5	No deficiency	69.51	1	1	1	0.670713	1.03067	0.762742	obesity	1198.03	Never	1.5	0.83	406.32	1	0	spring	1	30	110	96	36	81	287	174	17	22	without_diabetes
9774	38	22.4	No deficiency	N/A	0	1	0	0.93547	1.08495	0.894303	normal	N/A	N/A	N/A	N/A	N/A	0	0	spring	2	22.1	87	84	74.5	95.5	70	184	10	16	without_diabetes
12888	69	22.6	No deficiency	65.8	0	0	0	0.989086	1.23629	1.10228	overweight	843.16	Actual	0	0.58	349.21	0	0	spring	1	25.1	99	120	43	184	254	237	21	27	diabetes
10519	32	25.3	No deficiency	168.43	0	0	0	1.03652	1.29589	1.04941	normal	1357.32	Never	5.5	1.01	578.98	0	0	spring	1	24.8	85	93	58	71	81	145	16	17	without_diabetes
11717	43	21.7	No deficiency	263.34	1	1	1	0.816326	0.996362	0.842559	overweight	1808.93	Never	3.5	1.03	1024.5	0	0	spring	4	25.5	83	89	57.1	102.9	105	181	18	20	without_diabetes
6923	42	17.4	Deficiency	158.59	0	0	1	0.847664	1.17434	0.908416	overweight	1650.34	Never	1.5	1.61	840.25	0	0	summer	1	25.6	91	90	37.9	99.3	249	187	34	23	without_diabetes
7994	40	17.3	Deficiency	36.56	0	0	0	1.01812	1.08297	0.974826	overweight	1831.15	Never	0	3.95	454.55	0	0	spring	4	28.8	96	87	43	115	83	175	10	13	without_diabetes
9961	53	23.9	No deficiency	173.02	0	0	0	0.959911	1.18704	0.909851	normal	1666.06	Never	1.133	1.07	912.31	1	1	winter	2	23.6	89	94	48	104	160	209	13	17	without_diabetes
922	57	26.5	No deficiency	126.31	1	1	1	0.80974	0.842352	0.868674	overweight	1408.44	Never	5.658	0	743.52	0	0	spring	2	25.5	87	97	57.5	145.9	263	256	16	18	without_diabetes
7108	50	22.3	No deficiency	149.63	0	0	0	0.970368	1.09195	1.00003	obesity	2061.32	Former	10.5	0	989.66	0	0	winter	2	30.5	93	138	40	105	158	195	67	55	diabetes
5700	56	16.6	Deficiency	532.62	1	1	1	0.805338	0.85169	0.829263	normal	1583.55	Never	0.375	0.21	1767.47	0	0	summer	4	22.3	91	107	35	64	321	269	31	39	diabetes
7231	40	8.31	Deficiency	90.13	1	1	1	0.740667	0.948301	0.812798	normal	909.58	Never	7	1.25	374.44	0	0	winter	4	22.9	77	142	47	171	231	304	13	19	diabetes
5986	49	24.1	No deficiency	1275.63	0	0	0	0.987445	1.16774	0.968777	normal	3639.61	Never	2.258	0.83	4526.14	1	0	spring	1	24.1	85	92	54	201	238	258	27	37	without_diabetes
40992	85	13.5	Deficiency	106.64	1	1	1	0.602769	0.984475	0.686301	obesity	827.68	Never	0.316	0.79	581.32	1	0	winter	4	34.5	102	95	48.8	128.4	209	219	37	43	without_diabetes
12954	60	11.3	Deficiency	139.34	0	1	1	0.892556	1.00256	0.966851	overweight	1714.69	N/A	5.5	0.21	780.51	0	0	summer	4	25.3	95	96	51	142	295	247	22	25	diabetes
6670	62	24.2	No deficiency	28.23	0	1	1	0.803094	0.943551	0.913976	overweight	1744.13	Never	0.158	0	642.76	1	0	spring	-9	26.3	87	98	57	145	187	239	16	18	without_diabetes
65036	30	17.3	Deficiency	152.52	0	0	0	1.20563	1.19768	1.09647	overweight	2353.51	Former	0	3.95	760.43	0	0	winter	4	28.4	99	88	48	121	120	187	31	20	without_diabetes
11158	49	17.7	Deficiency	100.8	0	0	0	1.02835	1.17036	1.06941	normal	1690.61	Actual	3.5	15.87	436.25	0	0	winter	1	24.8	84	83	53	112	86	215	22	20	without_diabetes
3358	64	27.4	No deficiency	468.87	0	0	1	0.844618	1.13042	0.914053	obesity	2447.95	Actual	13	4.33	1595.85	1	0	summer	2	30.7	101	98	51.1	170.5	197	261	19	21	without_diabetes
9184	61	27.7	No deficiency	773.91	1	1	1	0.798054	0.949357	0.831195	obesity	1864.13	Former	0.375	0.21	2923.32	0	1	spring	3	31	89	84	50	129	124	204	15	14	without_diabetes
13074	49	15.9	Deficiency	352.28	0	0	0	0.948459	1.16318	1.08906	overweight	3588.43	Never	0	0	1606.77	0	0	autumn	3	26.5	88	104	45.4	127.2	382	249	38	37	without_diabetes
12643	66	18.3	Deficiency	136.3	1	1	1	0.85114	0.935996	0.83935	overweight	2132.95	Never	0.758	0	921.32	1	0	spring	2	25.8	93	102	30	159	227	202	27	28	without_diabetes
40957	56	23.2	No deficiency	123.35	0	1	0	0.960375	1.02103	0.950364	normal	2414.76	Never	0	3.91	739.65	0	0	spring	1	23.8	93	133	65.5	112.1	137	205	17	22	diabetes
3468	37	23.1	No deficiency	383.99	0	0	0	1.0109	1.29705	1.01157	overweight	2381.8	Never	0	0.22	1589.14	0	0	autumn	3	26.1	83	101	45.1	81.1	64	139	18	16	without_diabetes
3438	59	23.1	No deficiency	97.66	0	1	0	0.9645	0.946282	0.985293	overweight	1921.12	Former	3.5	4.88	762.22	0	0	spring	1	27.1	88	103	42	100	167	175	15	18	without_diabetes
11685	62	12.4	Deficiency	127.41	1	1	1	0.717611	0.951842	0.748879	obesity	2433.09	Never	5.5	1.2	968.26	0	0	spring	1	33.4	105	120	33	136	341	237	17	22	pre-diabetes
65833	22	14.9	Deficiency	32.66	1	1	1	0.881656	1.078	0.849231	normal	981.85	Actual	1.5	16.91	225.64	0	0	winter	2	18.9	75	81	32	61	45	118.7	16	17	without_diabetes
7041	52	26.4	No deficiency	70.25	1	1	0	0.899914	0.946911	0.878231	overweight	1530.55	Never	7	1.65	709.28	0	0	summer	1	27	103	92	60.6	155.2	121	240	56	47	without_diabetes
65599	19	15.6	Deficiency	188.13	0	1	0	1.08736	1.09042	1.04901	obesity	1633.38	Never	1.133	0	903.43	0	0	summer	1	30.4	93	81	40	85	286	166	25	41	without_diabetes
6365	45	26.4	No deficiency	197.19	0	0	1	0.884059	1.12549	0.928699	normal	3211.47	Never	0	2.94	680.79	0	0	summer	3	24.2	81	87	70.2	125.2	103	216	17	25	without_diabetes
5393	64	35.4	No deficiency	355.52	0	1	0	0.936447	0.951393	0.961931	overweight	794.05	Former	1.516	0.62	649.27	0	0	winter	3	25.9	84	106	46	113	105	200	15	19	without_diabetes
10925	21	19	Deficiency	240	0	0	1	0.878686	1.18241	0.910998	normal	643.5	Never	2.633	0.21	744.44	0	0	spring	3	18.6	70	78	38	97	81	151	11	16	without_diabetes
11584	47	19.5	Deficiency	125.82	0	0	1	0.894344	1.3985	0.897585	overweight	1435.05	Never	3.5	1.41	513.08	0	0	spring	4	26	93	92	45	90	129	154	10	12	without_diabetes
40773	32	16.3	Deficiency	252.31	0	0	0	1.05601	1.31716	1.11697	normal	2137.25	Former	0	0.97	1070.06	1	0	spring	2	18.5	71	90	61.6	71.8	38	141	13	20	without_diabetes
11644	73	14.7	Deficiency	380.85	1	1	1	0.702232	0.877583	0.692893	overweight	1550.25	Never	7.158	0.04	1325.85	0	0	spring	1	28.4	112	116	50	124	239	225	16	23	pre-diabetes
12354	64	16.1	Deficiency	171.69	1	1	1	0.757188	0.876851	0.767255	normal	1788.52	Former	1.5	0	732.03	0	0	spring	4	24.8	93	86	70	156	121	226	25	28	without_diabetes
10854	51	22.6	No deficiency	129.47	0	0	0	0.92037	1.08232	0.917055	obesity	1601.94	Actual	0.375	0.76	575.12	0	0	spring	4	37.4	113	94	47	144	278	247	19	17	without_diabetes
40136	55	21.1	No deficiency	170.77	0	0	0	0.962329	1.25574	1.02903	overweight	2538.34	Former	1.5	20.25	1008.79	0	0	winter	3	25.5	83	102	49.2	185.4	262	287	20	21	without_diabetes
12843	56	15.3	Deficiency	64.36	1	0	1	0.795068	1.1149	0.793378	obesity	774.22	Former	2.258	0.04	383.86	0	0	spring	3	32.7	111	99	42	149	303	252	16	14	without_diabetes
6033	60	13.4	Deficiency	126.63	0		0	0.911997		0.995555	overweight	2595.15	Never	2.258	1.79	883.11	0	0	summer	4	29.1	92	91	49.6	103	72	167	80	57	without_diabetes
11965	69	14.7	Deficiency	142.51	1	1		0.679217	0.863134	0.707753	overweight	1687.01	Never	0	0.83	970.74	0	0	autumn	3	26.3	98	105	44.2	155.4	166	212	8	18	without_diabetes
8873	70	12.3	Deficiency	118.22	1	1	1	0.740035	0.952705	0.763506	normal	950.33	Former	0	0.79	566.15	0	0	spring	3	23.9	83	102	40	75	146	144	48	47	without_diabetes
4602	59	13.1	Deficiency	152.12	1	1	1	0.800872	1.00831	0.867205	obesity	2438.07	N/A	0.375	0	901.44	0	0	summer	3	34.7	106	104	51.8	119.8	147	201	50	59	without_diabetes
11132	38	22.8	No deficiency	493.72	0	0	0	1.0894	1.27	1.10481	normal	2628.12	Never	0.474	0.83	1721.57	0	0	spring	2	24.1	82	94	39	173	61	200	26	36	without_diabetes
5957	48	19.7	Deficiency	116.55	0	1	1	0.850662	0.849741	0.922874	normal	1728.85	Never	3.5	0.79	652.28	0	0	summer	1	22.9	78	97	42.2	112.2	243	203	14	18	without_diabetes
14878	52	26	No deficiency	167.4	0	1	0	1.09304	1.0959	1.14699	obesity	1603.2	Never	2.25	1.65	908.11	1	0	winter	2	32.8	99	98	36	135	202	226	16	18	without_diabetes
10087	82	13.1	Deficiency	102.85	1	1	1	0.722965	0.875198	0.803095	overweight	578.52	Never	0.758	0.21	425.46	1	0	summer	1	29.2	109	109	45	148	188	186	25	32	without_diabetes
65619	22	21.6	No deficiency	281.79	1	1	1	0.840029	0.923096	0.813313	normal	1458.41	Former	3	20.37	470.9	1	0	summer	2	19.4	70	80	58.9	72.1	60	143	13	17	without_diabetes
12358	69	9.88	Deficiency	39.4	1	1	1	0.833809	0.999757	0.858176	normal	2333.91	Never	1.816	0.25	880.76	0	0	spring	2	23.4	94	86	47	172	211	222	31	35	without_diabetes
12464	35	33.1	No deficiency	173.59	0	0	0	1.05925	1.29165	1.09168	normal	3113.07	Former	0	0	1106.32	0	0	summer	2	22.7	91	79	35	131	107	170	15	18	without_diabetes
14659	63	25.8	No deficiency	60.69	1	1	1	0.677877	0.665079	0.692115	overweight	642.47	Never	0	0	435.7	1	0	spring	-9	26.9	90	93	59	133	104	193	20	32	without_diabetes
9851	80	27.8	No deficiency	775.6	1	1	1	0.707745	0.899061	0.774214	overweight	3480.11	Former	7	0	2436.31	1	0	spring	1	28.8	109	86	41	120	132	167	20	27	without_diabetes
14679	52	14.5	Deficiency	96.2	0	1	0	0.933561	1.05311	0.954874	obesity	2297.19	Never	0.474	18.42	642.99	0	0	spring	4	33.8	105	110	49	112	112	224	13	13	pre-diabetes
11434	63	19.5	Deficiency	320.72	0	1	0	0.956141	0.987892	1.02938	obesity	2183.69	Former	0.375	7.71	912.86	0	0	spring	1	32.3	102	106	36	95	167	164	33	28	without_diabetes
5865	49	18.5	Deficiency	135.39	0	1	0	1.01657	1.02901	0.982518	normal	1303.33	Former	0.75	2.41	458.33	0	0	winter	1	23.6	88	95	62	125	201	224	18	23	without_diabetes
1550	38	22.9	No deficiency	330.72	1	0	1	0.829201	1.14869	0.826215	normal	2415.26	Never	1.5	0.25	1325.78	0	0	spring	2	18.6	79	89	45	115	140	176	12	21	without_diabetes
14725	56	30.6	No deficiency	142.97	0	1	0	0.916332	1.00906	1.02527	obesity	1228.96	Former	0.75	0.62	497.64	0	0	winter	1	37.4	112	102	43	101	129	170	43	37	without_diabetes
42318	48	13.55	Deficiency	122.37	0	0	1	0.874695	1.15334	0.90538	normal	2047.96	Never	0	1.99	504.29	0	0	spring	3	20.3	76	86	41.4	127.6	95	188	17	19	without_diabetes
5818	46	16.5	Deficiency	193.74	1	1	1	0.878709	0.996286	0.880435	normal	1509.67	Never	3.875	0.62	858.48	0	0	spring	2	22.1	76	78	37	125	150	192	15	14	without_diabetes
8551	56	21.6	No deficiency	73.77	0	1	0	0.987903	0.993379	1.08432	99	1955.57	Never	0	0	645.12	0	0	summer	2	N/A	147	128	40.8	140.4	269	235	30	28	diabetes
6636	71	35.8	No deficiency	291.83	1	1	1	0.801934	1.04056	0.765248	normal	1977.21	Never	1.5	0.25	1224.59	0	0	spring	4	24.5	99	113	39	140	134	184	10	19	diabetes
12063	83	13.3	Deficiency	500.83	1	0	1	0.709275	1.13715	0.716269	obesity	2113.33	Never	0.75	0	1373.97	0	0	summer	1	31.2	73.5	107	48.3	175.8	140	241	12	19	without_diabetes
14790	60	14.9	Deficiency	137.29	0	1	0	0.964601	1.01599	0.997948	overweight	2316.2	N/A	1.5	0.62	780.52	1	0	spring	4	28.7	97	120	59	168	196	266	29	21	pre-diabetes
5123	42	22.9	No deficiency	47.15	0	0	0	1.01088	1.11193	1.01496	normal	1293.57	Never	1.5	0.83	430.4	0	0	summer	3	24.5	85	91	28	110	351	186	33	38	without_diabetes
10602	58	30.1	No deficiency	31.51	1	1	1	0.843469	0.916219	0.785149	normal	557.29	Never	0	0.04	160.53	1	0	summer	3	23.1	82	82	60	148	118	224	17	25	diabetes
12347	60	29.6	No deficiency	266.75	1	1	1	0.85726	0.920829	0.871905	normal	1762.64	Former	3.5	0.83	954.35	0	0	spring	4	22.7	79	70	63	125	115	203	11	23	without_diabetes
12237	73	29.7	No deficiency	149.86	0	1	1	0.861011	0.912419	0.911891	normal	1407.31	Never	1.5	0.21	655.65	1	0	summer	2	23	91	80	34	153	286	231	18	29	without_diabetes
12850	62	17.4	Deficiency	133	1	1	1	0.786977	0.884212	0.844924	overweight	1457.9	Actual	5	6.14	773.09	0	0	summer	1	28.1	90	95	56	171	89	243	22	22	without_diabetes
3595	36	30.15	No deficiency	121.56	0	0	0	1.05636	1.302	1.12649	overweight	1299.95	Former	2.258	3.17	362.16	0	1	summer	1	26.8	89	98	68.7	111.1	281	236	35	23	without_diabetes
65069	24	16.8	Deficiency	211.42	0	1	0	1.1442	1.03546	1.18222	overweight	1664.68	Never	4.133	0.21	829.28	0	0	spring	3	26.5	89	96	40	130	87	177	28	29	without_diabetes
9750	71	24	No deficiency	57.42	1	0	1	0.802694	1.15078	0.855993	overweight	1408.03	Never	5.5	1.73	496.01	0	0	spring	2	26	103	98	51	236	179	287	15	22	without_diabetes
1194	40	13.7	Deficiency	414.05	0	0	0	1.09807	1.38632	1.19728	obesity	2867.57	Never	0	6.79	1802.69	0	0	autumn	2	30.1	99	179	47.3	137.2	148	202	65	63	diabetes
9154	40	27.1	No deficiency	147.64	0	0	0	1.13856	1.17188	1.0979	normal	2308.68	Never	1.133	2.75	770.44	0	0	spring	4	24.5	89	101	37	135	332	206	19	33	without_diabetes
6089	24	22.1	No deficiency	36.31	0	0	0	1.08504	1.2977	1.13644	obesity	1666.23	Actual	1.5	1.65	334.48	0	0	winter	4	31.3	103	90	49.1	102.9	235	199	33	24	without_diabetes
42211	43	12.9	Deficiency	169.6	0	0	0	0.982361	1.18095	0.98092	overweight	1403.75	Never	5.5	0.21	641.24	0	0	spring	4	28.7	99	106	55.9	211.7	122	292	15	21	without_diabetes
12597	67	19.4	Deficiency	164.04	1	1	1	0.795591	1.00306	0.840917	normal	2181.79	Former	0.758	0	662.67	0	0	summer	2	24.2	83	97	48.8	106.7	102	167	15	24	without_diabetes
10684	74	20.9	No deficiency	185	1	1	1	0.722467	0.788511	0.711428	overweight	1880.86	Never	0.758	6.79	1083.21	0	0	winter	1	28	92	102	52	90	180	178	16	17	without_diabetes
12339	62	22	No deficiency	377.91	1	1	1	0.867123	0.883405	0.856686	overweight	3048.35	Never	3.875	15.52	1542.91	1	0	summer	3	27	103	95	33	123	123	200	27	28	without_diabetes
13246	69	21.2	No deficiency	209.62	0	1	1	0.848792	0.767576	0.939876	obesity	1860.93	N/A	0.758	0	994.43	0	0	spring	1	35.1	105	102	48	108	240	204	13	20	without_diabetes
13483	49	15.5	Deficiency	37.66	1	1	1	0.706923	0.854155	0.799409	normal	1038.33	Former	0.375	0.21	519.32	0	0	winter	3	24.1	93	236	47.2	114.2	218	205	45	31	diabetes
10951	44	15.1	Deficiency	159.46	0	0	0	0.899738	1.11726	0.973743	obesity	1003.68	Never	0	0.83	556.62	0	0	spring	4	30	89	104	34	83	258	169	24	19	without_diabetes
12466	74	20.9	No deficiency	69.53	1	1	1	0.741928	0.984869	0.790171	overweight	925.05	Never	5.5	0	538.62	1	0	autumn	4	25.4	87	95	35.8	127.9	102	168	15	23	without_diabetes
13210	63	18	Deficiency	74.04	0	1	1	0.876479	0.974838	1.02858	obesity	1019.84	Never	0	0	528.93	0	0	winter	1	31.1	98	172	56.2	N/A	439	265	25	21	diabetes
6200	61	20.2	No deficiency	16.03	0	0	1	0.868414	1.09843	1.02143	obesity	1147.44	Former	3.5	0.83	239.73	0	0	spring	1	31.1	99	112	37.1	158.3	273	250	46	34	pre-diabetes
12769	52	21.1	No deficiency	108.72	0	1	0	1.06299	0.993636	1.10224	overweight	1650.12	Never	1.5	0.79	811.95	0	0	spring	2	28.4	95	188	54	100	130	191	59	68	diabetes
9040	54	30.9	No deficiency	83.81	0	0	0	1.15459	1.17532	1.22262	obesity	843.07	Never	0	0.25	368.8	0	0	spring	2	39.6	90	90	54	94	73	163	23	31	without_diabetes
65819	21	14.6	Deficiency	165.21	0	0	0	1.27329	1.30485	1.26658	normal	2652.85	Never	5.758	2.41	1043.16	0	0	spring	4	22.2	90	91	42	65	120	131	16	18	without_diabetes
3880	39	24.1	No deficiency	388.17	0	1	0	1.02021	1.06618	0.976575	normal	2274.96	Never	3.974	0.21	1587.76	0	0	winter	3	24.5	82	100	54.1	96.3	103	171	16	20	without_diabetes
5092	54	26.1	No deficiency	81.2	0	1	0	1.05542	0.941337	1.11396	obesity	950.16	Never	4.5	0.62	331.21	0	0	spring	1	30.1	102	99	46	97	98	163	18	26	without_diabetes
65911	19	N/A	N/A	415.35	0	0	0	1.21268	1.23856	1.13826	obesity	2942.2	Actual	0.158	1.83	1649.31	0	0	spring	-9	31.4	106	86	42	101	59	148	11	17	without_diabetes
10719	60	18.4	Deficiency	49.29	1	1	1	0.834825	1.02415	0.862667	overweight	1935	Never	7	0	687.83	0	0	winter	1	25.6	91	92	45	261	197	345	15	16	without_diabetes
12538	68	27.9	No deficiency	161.27	0	1	0	0.905117	0.866322	1.03329	normal	1873.55	Never	0	0.62	840.28	0	0	autumn	4	24.2	87	107	57.6	97.3	104	170	17	22	without_diabetes
12130	68	19.9	Deficiency	273.54	1	1	1	0.722922	0.791851	0.784523	normal	1844.58	N/A	0.758	0	568.8	1	0	autumn	1	24.6	98	150	57.6	128	285	215	23	27	diabetes
10781	42	18.4	Deficiency	133.38	0	0	0	0.976984	1.27628	0.995025	overweight	1521.63	Never	0.691	1.16	737.63	0	0	spring	1	25	93	93	47	103	136	177	10	13	without_diabetes
13409	46	17.6	Deficiency	63.94	0	0	0	0.939486	1.09437	1.02028	obesity	2915.7	Never	2.258	0	1103.49	1	0	spring	4	30.7	98	85	39	104	100	153	18	22	without_diabetes
3809	49	18	Deficiency	137.54	0	1	1	0.873703	0.900968	0.887872	overweight	1036.84	Never	5	0.58	477.12	0	0	spring	1	29.4	99	85	33.5	107.9	228	187	23	21	without_diabetes
12285	72	24.9	No deficiency	383.55	1	1	1	0.729078	0.815461	0.797588	overweight	1706.09	Never	6.258	0	1627.65	0	0	spring	4	25.7	90	105	64	125	246	204	18	30	without_diabetes
13337	54	21.2	No deficiency	99.22	0	0	0	1.21262	1.1585	1.23601	obesity	1206.05	Never	0.916	3.09	393.1	0	0	spring	1	30.9	99	87	73.6	140.4	145	243	26	23	without_diabetes
3577	58	27.5	No deficiency	469.99	0	0	0	1.07357	1.15339	1.12089	obesity	2563.11	Never	0	3.09	1676.76	0	0	spring	3	30.6	98	115	36	144	107	172	22	24	pre-diabetes
12463	56	19.9	Deficiency	120.56	0	0	0	1.05061	1.14399	1.19242	obesity	1268.67	Never	3.5	0	695.35	0	0	spring	2	31.9	107	104	50	90	209	183	15	19	diabetes
3960	41	18	Deficiency	52.66	0	0	0	1.06413	1.30809	1.07308	overweight	1181.62	Former	0	0.97	409.53	0	0	spring	4	28	92	87	37	150	191	200	37	28	without_diabetes
5769	55	31.2	No deficiency	395.2	1	1	1	0.811625	0.850008	0.775579	normal	1380.71	Never	5	0.21	939.45	0	0	spring	3	24.1	87	101	41	130	101	176	19	26	without_diabetes
1412	52	14.7	Deficiency	119.61	0	0	1	0.842917	1.13249	0.899035	overweight	1527.73	Actual	0	2.13	595.94	0	0	summer	1	27.3	87	94	39	159	220	225	15	23	without_diabetes
40991	62	20.7	No deficiency	82.96	1	1	1	0.849269	1.00577	0.872517	overweight	909.66	Former	7.875	0.21	453.56	0	0	winter	4	28.8	90	144	40.5	158.3	176	234	19	22	diabetes
12221	72	24.9	No deficiency	196.95	0	1	0	0.903697	0.804158	0.900836	overweight	1613.16	Never	0.375	0	1048.33	1	0	spring	-9	25.4	90	104	38	138	110	170	16	21	diabetes
11534	36	13.8	Deficiency	601.09	0	0	0	1.012	1.20516	0.955202	overweight	2592.54	Former	0.75	0.21	2035.71	0	0	spring	1	29.1	89	94	31	135	420	250	24	26	without_diabetes
10404	32	23.9	No deficiency	119.8	0	0	0	0.966968	1.16553	0.900617	overweight	2304.51	Former	1.291	1.03	684.26	0	0	spring	1	26.3	91	91	37	79	71	119	15	21	without_diabetes
8847	72	17.1	Deficiency	286.7	1	1	1	0.73065	0.87026	0.85317	overweight	2670.09	Never	0.375	1.18	1526.74	0	0	summer	3	29	95	196	28.9	49.7	222	123	31	28	diabetes
5034	42	11.5	Deficiency	24.15	0	0	0	1.12494	1.36398	1.05391	overweight	696.36	Former	0	0.21	181.51	0	0	summer	3	27.9	91	95	35.4	105.8	164	174	20	19	without_diabetes
12196	62	20.6	No deficiency	474.26	0	0	0	1.02703	1.1217	0.975937	overweight	2360.13	Never	7	1.65	1377.01	0	0	spring	1	29.2	92	136	80	192	46	281	24	26	diabetes
12509	59	16.2	Deficiency	117.7	0	1	1	0.878451	1.03714	0.911364	overweight	2377.04	Former	7.5	3.13	943.12	1	0	spring	3	26.4	91	88	82.7	120.1	91	221	16	21	without_diabetes
4950	55	29.2	No deficiency	200.08	1	0	1	0.862252	1.11451	0.878535	normal	1210.76	Never	12	0.25	744.87	1	1	spring	3	22.5	77	105	62	217	141	279	21	29	without_diabetes
5078	53	22.3	No deficiency	299.48	1	1	1	0.755943	0.892914	0.793855	normal	1398.2	Never	1.5	0	1221.37	0	0	spring	1	23.6	85	100	41	143	313	245	35	34	diabetes
10693	51	32.7	No deficiency	73.5	0	0	0	1.07058	1.10571	1.17194	overweight	1740.85	Never	1.5	0	767.25	0	0	spring	1	26.6	84	92	28	112	384	206	33	34	without_diabetes
10569	23	21	No deficiency	106.59	0	0	0	1.24378	1.16817	1.27079	obesity	1395.77	Never	0	3.17	502.81	0	1	spring	2	33.2	104	83	73	91	187	201	16	15	without_diabetes
7664	49	13.2	Deficiency	332.22	1	1	1	0.800949	0.976943	0.858292	normal	1539.84	Never	4.5	0.83	768.24	0	0	winter	4	21.4	74	106	75.5	171.1	167	280	16	25	without_diabetes
1799	66	20.1	No deficiency	191.22	1	1	1	0.707417	0.66185	0.698998	normal	1863.24	Never	0	1.03	1072.99	0	0	spring	4	21.5	76	129	54	148	148	212	14	21	diabetes
10451	32	15.2	Deficiency	416.39	1	1	1	0.755229	0.925766	0.728909	normal	1680.5	Former	5.258	2.33	1612.84	0	1	spring	4	19.2	75	84	47	115	119	186	12	16	without_diabetes
13286	67	28.6	No deficiency	227.65	1	1	1	0.768137	0.842477	0.764417	overweight	2246.64	Former	0	1.65	1113.83	1	0	spring	4	29	93	107	50	137	176	222	20	27	without_diabetes
10287	37	19.3	Deficiency	N/A	0	0	0	1.02423	1.23674	1.08616	overweight	N/A	N/A	N/A	N/A	N/A	0	0	spring	3	26.2	92	106	53.1	202.7	211	298	24	23	without_diabetes
4460	51	19.1	Deficiency	32.85	0	0	0	1.04386	1.13162	1.1313	overweight	1057.86	Never	0.758	0	402.64	0	0	summer	2	25	90	115	34	110	106	162	25	27	diabetes
4584	42	21.8	No deficiency	403.96	0	1	0	0.99103	1.04275	0.957461	normal	2368.16	Never	1.133	1.79	1323	0	0	summer	2	23.1	79	89	34	106	110	169	14	15	without_diabetes
3843	27	24.8	No deficiency	209.36	0	0	0	1.2751	1.25732	1.30361	obesity	2296.35	Actual	0	6.67	670.46	0	0	summer	3	40.1	120	100	25	94	212	232	32	33	without_diabetes
11504	62	18.1	Deficiency	208.38	0	1	0	0.93668	1.02433	1.01637	obesity	1314.35	Never	0.75	0	1075.61	0	0	spring	4	31.8	102	100	57	148	155	205	34	48	without_diabetes
8894	65	23.9	No deficiency	197.84	0	1	1	0.864644	0.894839	0.941763	overweight	3064.84	Never	5.5	2.88	1402.61	1	0	winter	3	26.6	90	174	25	89	371	192	37	33	diabetes
65190	29	14.3	Deficiency	139.73	0	1	0	0.906886	0.911054	0.919473	normal	1528.68	Never	2.258	14.11	752.91	0	0	summer	1	23.2	79	80	53.6	140	87	211	13	17	without_diabetes
6268	55	15.9	Deficiency	504.49	0	0	0	1.3303	1.50621	1.53224	obesity	5214.59	Former	0.375	0.83	2676.53	0	0	spring	4	33.3	126	136	52.7	116.5	139	197	17	30	diabetes
11340	53	20.7	No deficiency	69.81	0	1	0	1.02515	0.97507	1.11057	obesity	1168.13	Never	0	0	463.61	0	0	spring	1	45	124	161	33	131	168	186	20	39	diabetes
5994	53	12	Deficiency	303.31	0	0	0	1.02387	1.08285	1.1397	obesity	2123	Never	3.691	0.25	1487.68	0	0	summer	2	32.1	106	94	59	132.4	273	246	27	24	without_diabetes
6988	31	21.6	No deficiency	118.36	0	0	0	0.953448	1.15336	0.90278	normal	2029.13	N/A	4.258	1.61	739.76	0	0	spring	4	22.9	83	94	36.2	127.6	156	195	20	26	without_diabetes
12282	75	26.5	No deficiency	205.01	1	1		0.709401	0.693999	0.625861	overweight	1492.33	Never	0.158	0	615.42	0	0	spring	1	25.8	87	85	40	121	90	164	16	28	without_diabetes
902	60	25.1	No deficiency	109.59	0	1	1	0.898456	0.957651	0.981541	obesity	1246.94	Never	10.5	2.37	390.06	0	0	winter	1	34.9	99	104	31.3	133.7	110	187	28	33	diabetes
10000	45	15.1	Deficiency	97.89	0	1	1	0.896277	1.08851	0.970202	normal	2243.83	Former	2.633	2.53	723.52	0	0	spring	3	24.1	83	95	52	134	98	241	16	18	without_diabetes
7457	35	14.2	Deficiency	50.71	0	0	0	1.15282	1.32118	1.16428	normal	3014.32	Never	1.516	0.62	987.92	0	0	winter	1	23.4	80	87	78	99	163	231	11	18	without_diabetes
12396	81	18	Deficiency	597.12	1	0	0	0.919702	1.25307	0.843184	overweight	2041.93	Never	0.158	0	1601.42	1	1	summer	4	25.5	87	106	76	67	165	170	11	17	without_diabetes
10797	40	22	No deficiency	77.35	0	1	1	0.84052	1.07001	0.88627	normal	1645.01	Never	3	0	530.49	0	0	spring	1	23	81	79	52	141	101	213	12	13	without_diabetes
12889	59	21.6	No deficiency	252.93	1	1	1	0.844659	0.82496	0.858243	normal	1539.47	N/A	7	0	1079.08	1	0	spring	4	24.5	81	90	82	175	131	283	11	24	without_diabetes
10955	41	25	No deficiency	149.64	0	0	0	0.999384	1.08872	1.05814	obesity	1872.42	Never	7.5	0	972.13	0	0	spring	1	30.5	93	91	34	78	149	213	41	42	without_diabetes
12770	67	13.4	Deficiency	91.02	1	1	1	0.819182	0.989376	0.872331	overweight	990.34	Former	0.691	16.66	383.77	1	0	spring	1	27.4	93	94	60	165	111	247	16	17	without_diabetes
12877	76	19.6	Deficiency	495.55	1	0	1	0.817813	1.2742	0.875762	normal	2050.83	Never	3.5	0	1956.15	0	0	spring	3	23.2	100	89	58	151	198	249	21	24	without_diabetes
12838	57	20.2	No deficiency	99.92	0	1	1	0.868614	1.0189	0.912012	obesity	968.58	Former	0	0.8	613.45	1	0	winter	4	31.8	106	117	47.6	135.4	155	214	40	52	pre-diabetes
6099	62	17.4	Deficiency	348.02	1	1	1	0.782111	0.815958	0.695487	normal	2400.21	Former	5.5	1.59	877.53	0	0	winter	2	23.5	85	92	86.2	150	129	262	22	26	without_diabetes
70730	20	26	No deficiency	114.92	0	0	0	1.02073	1.18981	1.11307	normal	3845.26	Former	0	0.21	812.37	0	0	spring	4	20.6	71	90	37.1	62.1	69	113	10	16	without_diabetes
65471	30	17	Deficiency	623.42	0	0	0	1.15435	1.43711	1.13599	normal	3525.09	Former	18.5	15.07	2165.96	1	0	summer	2	23.8	94	91	40.2	102.8	170	177	33	30	without_diabetes
10885	60	23.9	No deficiency	202.66	1	1	1	0.800906	0.871826	0.871921	obesity	1420.33	Former	0	3.09	826.84	0	1	spring	4	37.5	108	108	29	84	133	140	34	25	diabetes
6211	60	12	Deficiency	88.69	0	1	0	0.934481	0.977959	0.99574	obesity	1088.69	Never	0	1.16	600.56	0	0	winter	2	30.5	97	152	40.7	231.5	239	320	62	46	diabetes
40069	30	20.2	No deficiency	33.35	0	0	0	1.22117	1.54628	1.11698	normal	763.23	Never	11	0.21	310.35	0	0	winter	1	22.1	87	93	58.6	132.2	76	206	31	31	without_diabetes
12326	69	27.2	No deficiency	212.32	0	0	1	0.889712	1.08262	0.983428	obesity	1309.36	Former	0	0.83	858.75	0	0	spring	2	30.9	117	127	34	77	161	128	13	14	diabetes
11597	40	23.8	No deficiency	87.48	0	0	0	0.901635	1.13559	0.908246	normal	2076.16	Never	0.375	3.89	804.62	0	0	summer	4	23.8	85	92	52	80.6	117	156	12	16	without_diabetes
3313	61	27.5	No deficiency	368.58	0	0	0	1.04878	1.24894	1.03935	overweight	1584.4	Never	9.258	5.87	752.05	0	0	spring	1	26.4	93	91	70	147	127	242	15	17	without_diabetes
65352	18	9.63	Deficiency	228.25	0	0	0	1.14409	1.3114	1.15276	normal	2496.28	Never	0.908	0	1018.12	0	0	winter	1	21.5	84	90	71.1	111.5	152	213	19	20	without_diabetes
4797	53	26.9	No deficiency	408.21	1	0	0	0.922055	1.16728	0.832548	obesity	1742.95	Never	0.75	1.2	1727.71	0	0	spring	1	35	104	88	38	99	140	165	20	16	without_diabetes
6467	46	28	No deficiency	103.36	0	0	0	0.909786	1.11282	1.05671	obesity	1400.34	Actual	0.758	0.04	658.54	0	0	spring	1	32.5	108	117	47.3	66.5	71	128	43	27	diabetes
12129	66	23	No deficiency	208.49	1	1	1	0.669625	0.74855	0.762232	normal	2413.91	Former	16.5	1.03	1154.19	0	0	spring	1	24.1	89	95	42	154	158	208	21	32	without_diabetes
1358	52	34.8	No deficiency	240.56	0	1	0	1.03879	1.01745	1.05961	overweight	1898.69	Never	0.533	0	999.47	0	1	spring	3	25.2	94	99	40.7	109.5	184	187	16	20	without_diabetes
12314	64	17.5	Deficiency	137.17	0	0	1	0.851759	1.21416	0.9193	obesity	1371.06	Former	2.432	1.03	638.93	0	0	spring	1	38.8	127	129	42	100	136	169	14	19	diabetes
12256	71	22.7	No deficiency	407.65	0	0	0	0.920596	1.13253	0.996249	overweight	2352.36	Never	0.375	0	1147.3	0	0	spring	1	29.1	100	96	33	106	146	168	13	17	without_diabetes
65078	24	11.1	Deficiency	159.01	0	0	0	1.16586	1.26398	1.25091	obesity	2440.92	Never	3.658	5.41	711.36	0	0	spring	1	40.4	120	84	48.7	100.5	94	168	29	22	without_diabetes
42333	44	14.9	Deficiency	71.84	0	0	0	1.23608	1.27061	1.25468	overweight	723.83	Never	9	0.62	377.34	0	0	summer	4	26.8	89	91	53.2	142.4	192	234	40	37	without_diabetes
10946	46	28.3	No deficiency	165.54	0	1	0	0.930747	1.07023	0.911187	normal	2518.09	Former	0	0.83	1178.69	1	0	winter	1	22.9	83	102	21	91	109	136	12	13	without_diabetes
6610	61	21.1	No deficiency	124.44	0	1	1	0.862779	0.911577	1.03676	overweight	1230.96	Never	0.375	0.83	808.8	0	0	autumn	1	29.5	102	178	29.1	129.6	180	174	38	25	diabetes
14810	56	21.6	No deficiency	106.6	0	0	0	1.04662	1.14397	1.0738	obesity	873.42	Never	0.158	0	497.81	0	0	spring	3	30	93	94	51	112	84	180	15	22	without_diabetes
5548	36	26.6	No deficiency	39.7	0	0	1	0.862103	1.20899	0.891672	normal	1508.91	Never	0.158	0.21	526.76	0	1	summer	2	20.6	74	97	60	105	80	177	11	21	without_diabetes
4233	61	19.8	Deficiency	411.11	0	0	0	1.01914	1.32521	1.0784	obesity	2749.62	Never	7	0.39	944.55	0	0	summer	1	31.1	100	103	54.9	144.3	114	222	19	26	without_diabetes
8644	51	22	No deficiency	152.97	0	1	0	0.928964	1.05938	1.02919	obesity	2125.61	Actual	0	0.21	962.13	0	0	summer	3	35.3	104	104	27	142	257	220	35	46	without_diabetes
12006	34	26.3	No deficiency	248.61	0	0	0	1.12777	1.36607	1.15246	normal	1980.76	Never	2.649	1.2	664.54	0	0	winter	3	24.9	81	84	35	105	184	177	11	15	without_diabetes
14813	62	21.6	No deficiency	33.14	0	1	0	1.0289	0.998674	1.0377	obesity	1362.25	Former	7	0	571.19	0	0	winter	-9	32.4	101	105	47	126	272	244	32	32	without_diabetes
4378	56	23.4	No deficiency	101.54	1	1	1	0.743517	0.892987	0.707519	normal	1173.23	Never	1.658	1.59	408.1	0	0	autumn	4	24.1	81	93	51.4	212	176	268	39	47	without_diabetes
8833	67	10.8	Deficiency	123.18	0	1	1	0.818913	1.0206	0.925123	overweight	2140.65	Never	1.5	0	666.41	0	0	spring	4	26.2	91	119	77.6	150	147	257	75	75	pre-diabetes
12291	50	21.5	No deficiency	476.03	0		0	1.02876		1.09367	overweight	2756.1	Never	3.658	0	1960.75	1	0	summer	1	27.9	105	94	40	103	121	166	21	30	without_diabetes
65602	26	23	No deficiency	253.09	0	1	0	0.973283	1.02743	0.952194	normal	1627.45	Never	6.658	5.59	419.96	0	0	spring	-9	19.7	85	90	42	108	159	151	18	21	without_diabetes
3299	42	25.2	No deficiency	N/A	1	0	1	0.856558	1.09638	0.878688	normal	N/A	N/A	N/A	N/A	N/A	0	0	spring	-9	24.4	87	120	44.8	167.8	157	244	10	18	pre-diabetes
4595	43	22.9	No deficiency	97.57	1	0	1	0.79811	1.19664	0.832478	normal	1353.68	Former	3.5	8.43	498.04	0	0	spring	4	22.9	80	102	38	118	167	216	13	20	without_diabetes
42209	53	25.7	No deficiency	224.85	1	1	1	0.825302	0.984239	0.831692	overweight	1202.75	Never	5.5	0.21	591.02	0	1	spring	1	25.1	83	95	62.5	113.7	79	192	19	18	without_diabetes
8997	47	22.8	No deficiency	104.8	0	0	0	1.04942	1.13688	1.13809	overweight	989.26	Never	6.5	5.29	336.67	0	0	summer	3	28.4	94	104	39	186	246	306	18	20	without_diabetes
5088	58	18.1	Deficiency	44.73	1	1	1	0.778008	0.843461	0.704643	overweight	1530.19	Former	2.416	1.01	562.9	1	0	summer	1	28.7	98	84	41.2	91.6	71	147	40	42	without_diabetes
14762	60	13.6	Deficiency	1.46	0	1	1	0.886765	0.90986	0.977584	overweight	135.71	Never	7.5	0	145.94	1	0	spring	2	28	97	101	40	53	584	210	28	27	without_diabetes
3388	65	30.6	No deficiency	73.89	1	1	1	0.727287	0.890962	0.764958	normal	820.53	Former	1.133	1.76	389.63	0	0	spring	1	18.7	77	90	48	187	110	231	18	30	without_diabetes
14845	54	14.8	Deficiency	194.43	0	0	0	1.17865	1.5999	1.26053	obesity	1426.67	Actual	0.758	2.75	724.27	0	0	winter	2	34.1	103	94	38	113	117	202	25	23	without_diabetes
5905	49	22.9	No deficiency	157.65	0	0	0	1.17069	1.24225	1.10963	overweight	1885.91	Never	0.758	1.03	754.75	0	0	autumn	2	28.8	93	106	40.3	157.4	176	219	24	30	without_diabetes
5760	63	15.9	Deficiency	166.76	0	1	0	0.921467	1.02017	1.04995	overweight	1788.02	Never	0.158	0	869.52	1	0	summer	2	28.4	102	240	35	168	354	279	47	50	diabetes
41584	46	18.5	Deficiency	370.9	0	0	0	0.915678	1.11936	0.922156	normal	2035.8	Never	0	0.83	1523.74	0	0	spring	1	24.3	91	98	52.3	93.7	100	166	27	22	without_diabetes
12607	69	17	Deficiency	24.56	1	0	0	0.900744	1.271	0.82394	normal	920.8	Former	0	0.58	211.2	1	0	spring	1	24.6	92	78	52	84	102	156	18	22	without_diabetes
40998	56	15.4	Deficiency	132.73	0	1	1	0.867715	1.05109	0.914004	normal	1766.2	Former	0.375	1.2	752.38	0	0	spring	3	23.7	86	91	49.7	137.3	300	247	26	28	without_diabetes
3835	30	25.4	No deficiency	41.15	0	0	0	1.01959	1.13624	1.07768	overweight	1685.44	Actual	0	2.99	787.54	0	1	spring	4	27.4	81	92	48	94	86	159	10	10	without_diabetes
5989	65	18.4	Deficiency	319.35	1	1	1	0.603476	0.790565	0.651184	normal	1679.14	Former	0.158	30.57	567.04	0	1	autumn	1	24.9	93	100	81.5	104.9	102	194	26	33	without_diabetes
12771	61	22.9	No deficiency	129.39	0	0	0	1.12063	1.2553	1.21304	obesity	1094.51	Never	0.916	0.25	551.31	0	0	spring	4	37.8	114	97	54	136	145	219	22	28	without_diabetes
12007	38	12.5	Deficiency	168.17	0	0	0	1.17168	1.38065	1.21553	overweight	1775.71	Former	3	1.59	606.06	0	0	winter	3	26.6	104	275	25	103	229	178	17	16	diabetes
6324	52	20.3	No deficiency	103.39	1	1	1	0.88535	0.968308	0.877153	normal	1280.93	Never	3.5	13.89	355.74	0	0	autumn	2	23.3	95	93	45.6	127.2	131	199	66	53	without_diabetes
12626	76	18.1	Deficiency	149.79	1	1	1	0.692312	1.0495	0.843384	overweight	1751.15	Never	0	0.21	818.58	1	0	autumn	3	26	86	90	70.8	157.8	105	248	21	19	without_diabetes
65668	24	14.4	Deficiency	69.38	0	0	0	1.14769	1.09565	1.10786	overweight	1039.4	Actual	1.5	7.22	378.9	0	0	winter	1	25.7	97	99	34	107	138	182	18	19	without_diabetes
11604	67	25.9	No deficiency	107.79	1	1	1	0.759335	0.867732	0.791297	normal	1872.2	Never	5.5	0	642.58	0	0	summer	4	19.8	84	103	41.2	95.8	250	187	23	26	without_diabetes
5836	44	26.2	No deficiency	245.44	0	0	0	1.03676	1.38159	1.07505	normal	1332.8	Former	0.158	0	949.05	0	0	spring	4	24.9	96	98	34	56	270	144	23	22	without_diabetes
9283	62	31.7	No deficiency	359.49	0	0	0	1.06491	1.18583	1.00371	normal	2781.94	Never	1.283	0.21	916	1	0	winter	2	23.4	90	94	45.5	139.2	134	220	17	35	without_diabetes
4494	51	18.8	Deficiency	282.79	0	1	0	1.02749	1.07854	1.05807	overweight	1561.95	Never	0.158	0	948.98	0	0	spring	1	27.9	90	95	22	102	254	162	24	21	without_diabetes
40129	67	16.3	Deficiency	191.36	0	0	0	0.925985	1.19313	0.999708	obesity	1348.07	Never	0.758	0	1004.36	0	0	autumn	1	38.1	119	109	62.2	127.4	257	241	53	57	without_diabetes
11587	34	21.3	No deficiency	150.96	0	0	0	0.963936	1.0924	0.920193	normal	1429.74	Never	0	0	674.54	0	0	spring	2	19.5	76	90	47	145	73	199	7	14	without_diabetes
11563	43	21	No deficiency	76.27	0	1	0	1.06123	1.04306	1.09605	obesity	789.33	Actual	5.5	0.79	497.77	0	0	spring	4	32.6	108	97	33.5	103.7	139	165	21	22	without_diabetes
11799	39	19.6	Deficiency	144.02	0	0	0	0.92037	1.22928	0.929316	normal	1819.5	Never	0	0	848.26	0	0	summer	4	23.3	84.5	95	46.9	161.7	117	212	21	23	without_diabetes
41387	43	14.2	Deficiency	102.04	0	1	0	0.995946	0.995584	0.988081	overweight	4038.45	Never	1.5	0	1130.5	0	0	autumn	3	27.4	87	96	49.1	184.5	172	268	46	38	without_diabetes
12767	80	22.3	No deficiency	45.79	1	1	1	0.756361	0.903152	0.844592	obesity	1757.26	Never	0	5.51	669.13	1	0	spring	1	33.6	117	88	63	155	75	219	9	24	without_diabetes
41627	45	24.5	No deficiency	62.59	0	1	0	0.925612	1.06084	0.912936	normal	1392.97	Never	0.158	7.22	519	1	0	spring	3	21.4	79	87	54	98	126	236	20	19	without_diabetes
65162	27	16.8	Deficiency	69.24	0	0	0	1.0863	1.20619	1.06561	normal	1238.8	Never	7	8.35	398.53	0	0	spring	3	23.7	82	91	56	83	64	152	6	12	without_diabetes
7635	84	21.5	No deficiency	348.55	0	0	0	0.910367	1.17892	0.913393	overweight	1407.09	Never	0	0	1390.24	0	0	summer	4	25.5	N/A	110	57	127	164	215	22	40	pre-diabetes
9960	84	19.5	Deficiency	363.36	1	1	1	0.612583	0.92923	0.571565	normal	2105.47	Never	3.5	0	1401.15	1	0	winter	2	21.7	89	212	59	199	166	332	19	20	diabetes
11901	56	20.9	No deficiency	753.65	0	1	0	0.919873	0.801516	0.895774	overweight	2622.48	Former	1.658	2.99	710.31	0	0	autumn	1	25.1	86	107	43.1	164.7	212	231	35	33	without_diabetes
4148	66	16.6	Deficiency	252.73	1	1	1	0.747822	0.821072	0.859088	obesity	1615.22	Never	0.75	0.21	1013.96	0	0	summer	2	32.2	96	100	46	157	106	215	17	34	without_diabetes
40176	47	19.1	Deficiency	453.8	0	0	0	1.07751	1.24062	1.07873	overweight	1868.62	Never	3.79	2.35	1113.26	1	0	autumn	3	25.1	87	96	35.1	103.5	242	187	25	21	without_diabetes
70437	21	24.7	No deficiency	127.3	0	0	0	0.964575	1.11831	0.97445	normal	932.55	Never	12.5	0.79	759.98	0	0	spring	1	22.1	71	94	47	99.4	78	162	13	23	without_diabetes
10141	61	30.8	No deficiency	118.48	0	1	0	0.949726	0.971122	1.05166	normal	1146.08	Never	5.5	1.41	699.98	0	0	summer	3	23.9	88	120	49.6	166.8	83	233	28	24	diabetes
14871	65	23.3	No deficiency	617.4	0	1	1	0.862048	0.895491	0.99124	obesity	2028.57	Never	0.158	1.79	2261.26	0	0	spring	3	31.7	104	96	48	222	289	300	22	30	without_diabetes
12504	50	21.7	No deficiency	89.23	0	0	0	1.07481	1.289	1.2483	obesity	780.96	Never	0	0.83	307.56	1	0	autumn	2	34.4	111	119	50.5	178.3	141	225	49	36	pre-diabetes
9368	47	24.5	No deficiency	158.83	0	0	0	1.01245	1.27911	0.999926	normal	2193.68	Former	0	9.59	919.53	0	0	spring	4	24.1	84	100	34	123	246	206	76	90	without_diabetes
4963	53	25.5	No deficiency	67.23	0	0	0	1.10671	1.13767	1.16118	obesity	1766.25	Former	0	0	504.76	0	0	spring	4	40.7	116	101	38	108	134	173	37	28	without_diabetes
14714	59	25.6	No deficiency	214	0	1	1	0.883949	1.01363	1.00241	overweight	3032.43	Never	3.5	0.04	1258.04	1	0	spring	2	28.8	95	91	46	155	234	248	15	20	without_diabetes
12431	61	23.5	No deficiency	339.58	0	0	0	1.02228	1.3192	1.0413	overweight	2102.62	Never	0.158	0	1759.73	1	0	spring	4	25.1	87	75	56	144	167	203	14	22	without_diabetes
13397	63	13.1	Deficiency	347.25	1	1	1	0.689683	0.712806	0.819702	normal	2564.23	Never	0.316	0.21	1514.53	1	0	spring	4	22.1	81	268	75.8	62.2	75	153	38	42	diabetes
12228	68	19.9	Deficiency	51.58	1	1	1	0.802893	0.916777	0.857737	overweight	1330.15	Never	2.258	0	501	1	0	spring	4	25	94	271	44	99	167	176	22	19	diabetes
11761	59	18	Deficiency	308.83	0	0	0	0.936075	1.12223	0.967855	obesity	1926.46	Never	0.375	0	1431.25	0	0	spring	1	33.9	121	97	57.7	156.7	203	255	16	25	without_diabetes
12037	66	17.6	Deficiency	69.99	1	0	1	0.675366	1.12188	0.733585	obesity	1685.61	Never	N/A	0.79	715.13	0	0	spring	4	30.3	107	131	64.2	103	94	186	45	41	diabetes
12926	52	31.4	No deficiency	137.65	0	0	0	1.06186	1.15188	1.07563	obesity	2908.94	Never	0.375	0.21	922.62	1	0	autumn	3	30.1	101	98	46.3	146.7	91	197	33	29	without_diabetes
12219	60	22.5	No deficiency	112.08	0	0	0	0.940352	1.18013	0.974446	overweight	706.27	Never	9	0	366.17	0	0	spring	1	26.3	85	104	29	155	242	209	16	32	without_diabetes
2762	65	24	No deficiency	167.93	1	1	1	0.737356	0.984711	0.824237	overweight	1720.69	Never	8.258	4.31	962.22	0	1	summer	3	26.8	96	90	57.2	97.6	117	164	50	45	without_diabetes
10134	65	38.1	No deficiency	432.94	1	1	1	0.74482	0.948145	0.807251	normal	1978.77	Never	7.5	3.83	1501.08	0	0	spring	1	21.2	72	96	76.8	151	106	249	19	22	without_diabetes
5783	66	19	Deficiency	126.11	1	1	1	0.813901	0.946961	0.867565	overweight	1169.69	Never	1.875	0	479.06	0	0	summer	2	27.3	95	115	45.1	123.3	168	202	24	21	pre-diabetes
40490	27	20.8	No deficiency	206.95	0	0	0	1.10987	1.18505	1.11881	overweight	2052.06	Never	1.5	0	1153.17	0	0	winter	3	25.9	93	93	49.3	110.5	111	182	18	22	without_diabetes
2351	42	26.2	No deficiency	44.36	0	1	0	1.00526	1.06831	1.11468	overweight	2252.47	Actual	0	4.85	668.11	0	0	summer	1	28.6	94	100	29	98	166	144	38	34	without_diabetes
13555	64	23.7	No deficiency	493.74	1	1	1	0.673414	0.789358	0.781486	obesity	1831.42	Never	5.5	2.01	1841.51	1	0	autumn	3	31.6	103	110	58.5	121.3	101	200	37	43	diabetes
7814	37	24.2	No deficiency	594.61	0	0	0	0.931858	1.1467	0.967832	normal	4234.47	Former	4.949	3.91	2094.29	0	0	summer	1	22.5	77	89	60	102	97	181	24	29	without_diabetes
4800	56	21.9	No deficiency	59.31	0	1	0	0.964483	1.05518	1.02075	overweight	1240.41	Never	0	0.25	401.63	0	0	summer	4	29.3	102	110	41.3	158.5	141	228	28	37	diabetes
13468	73	22.3	No deficiency	97.54	1	1	1	0.626313	0.631425	0.697277	normal	2087.2	Never	0.758	0	1315.87	1	0	spring	1	21	91	86	45.3	105.1	73	165	24	29	without_diabetes
12642	74	20	No deficiency	435.11	0	1	0	0.941547	1.02343	0.886171	overweight	2609.05	Never	0	3.86	1430.01	1	0	spring	2	29.3	107	97	39	142	188	195	11	22	without_diabetes
5126	69	19.7	Deficiency	102.83	1	1	1	0.745947	0.870795	0.875239	obesity	1268.44	Actual	1.5	8.17	437.09	0	0	spring	1	34.6	104	102	55	145	245	296	26	25	without_diabetes
12050	73	15	Deficiency	74.43	0	1	0	0.97914	1.00253	0.959499	overweight	1629.06	Actual	3.5	0	415.4	1	0	spring	4	28.6	110	89	39.1	163.5	397	282	37	34	without_diabetes
12241	74	23.5	No deficiency	88.09	0	1	1	0.863231	1.06686	0.947514	overweight	1142.53	Former	0.916	0	396.05	1	0	spring	1	26.7	106	149	63	110	125	204	17	17	diabetes
8864	62	27.3	No deficiency	175.67	0	0	0	1.22166	1.26575	1.24958	overweight	1475.71	Never	0.375	3.17	936.74	0	0	summer	1	28.3	91	109	47.7	191.5	279	295	30	29	without_diabetes
70263	22	15.2	Deficiency	166.97	0	0	0	1.08483	1.11945	1.13256	overweight	1954.33	Never	0.758	1.65	660.99	0	0	spring	2	27.9	98	96	38.5	93.5	150	162	16	21	without_diabetes
42199	53	20.6	No deficiency	200.71	0	0	0	1.10079	1.24971	1.21893	obesity	3113.21	Never	0.691	13.31	1251.94	0	0	spring	1	30.5	94	107	46.1	95.1	129	167	26	23	without_diabetes
41377	70	13.3	Deficiency	77.64	1	1	1	0.7182	0.881698	0.785728	normal	1044.1	Never	0.375	0.21	802.78	0	0	spring	1	24.2	102	161	51.2	154.4	177	241	14	26	diabetes
3177	62	23.7	No deficiency	364.48	1	1	1	0.767535	0.746768	0.818526	normal	2088.11	Never	11	1.41	1802.88	1	0	summer	2	24.6	86	101	63	118	85	195	14	22	without_diabetes
10701	54	34.6	No deficiency	331.17	1	1	1	0.80515	0.837156	0.872203	normal	1973.35	Actual	7.5	0.83	1342.57	0	0	spring	3	22.2	76	100	39	122	162	193	20	15	without_diabetes
12327	66	22.1	No deficiency	105.11	1	1	1	0.703643	0.745651	0.779902	overweight	851.27	Never	0.758	0	524.13	1	0	spring	4	27.8	103	154	36	110	359	179	26	33	diabetes
70519	18	24.4	No deficiency	170.32	0	0	0	1.4379	1.33316	1.3925	obesity	1688.35	Never	8.875	22.39	740.8	0	0	autumn	1	33.2	94	89	56.9	129.7	147	216	73	54	without_diabetes
4315	55	22.9	No deficiency	27.12	0	0	0	0.943123	1.16372	1.04196	overweight	731.18	Never	6.658	3.95	338.52	1	1	winter	1	26.7	90	98	54.1	85.1	149	169	26	31	without_diabetes
1531	50	23.9	No deficiency	6.14	0	1	0	0.911819	0.911306	0.987246	normal	753.69	Never	0.758	6.45	171.78	0	0	spring	3	24.5	91	84	68	140	145	237	19	28	without_diabetes
12586	69	24.6	No deficiency	56.56	1	1	1	0.683618	0.875395	0.759267	overweight	1151.4	Never	3.5	0	410.37	0	0	spring	3	25.1	93	99	66.6	128.2	161	227	30	25	without_diabetes
41002	62	16.8	Deficiency	520.91	0	1	1	0.834742	0.887504	0.921942	overweight	3105.91	Never	0.375	1.41	1958.34	0	0	winter	3	26.5	94	112	35.6	128	332	230	23	24	pre-diabetes
7488	53	15	Deficiency	N/A	0	0	0	1.02517	1.21883	1.06405	obesity	N/A	N/A	N/A	N/A	N/A	0	0	summer	4	30.8	102	262	45.8	178.6	373	299	17	20	diabetes
9029	52	39	No deficiency	17.23	0	0	0	0.985041	1.24846	0.925316	overweight	1444.95	Never	20.375	0	280.76	0	0	summer	4	26	85	98	53	128	39	208	19	27	without_diabetes
4198	56	21.7	No deficiency	25.02	1	1	1	0.823703	0.959138	0.859782	overweight	1179.27	Former	0	0.04	452.54	0	0	autumn	1	27.8	97	152	31.3	106.7	275	193	44	31	diabetes
11665	62	20.6	No deficiency	55.83	0	0	1	0.873958	1.36707	0.948082	overweight	701.03	Never	0	3.1	177.71	1	0	spring	4	27.6	99	100	39	222	250	275	29	41	without_diabetes
13261	75	22.2	No deficiency	297.82	1	1	1	0.702892	0.864592	0.780847	normal	2179.11	Never	0.375	0	1273.32	1	0	spring	1	19.7	87	86	59	139	78	196	17	21	without_diabetes
42152	37	22.2	No deficiency	257.79	0	0	0	1.02691	1.429	1.08377	overweight	2510.07	Never	0	0.43	966.69	0	0	spring	1	28.1	92	91	44.7	102.5	164	180	24	22	without_diabetes
42271	68	20.1	No deficiency	74.72	1	1	1	0.763577	0.90398	0.777691	overweight	1803.51	Former	0.375	0.21	466.48	0	0	spring	3	26.3	93	99	41	159	130	215	13	26	without_diabetes
41374	64	7.17	Deficiency	158.96	0	1	1	0.808911	0.992153	0.896695	overweight	2540.03	Never	1.133	20.91	888.19	0	0	spring	1	29	97	91	75.1	102.5	67	191	26	30	without_diabetes
3877	37	17.4	Deficiency	172.21	0	0	0	1.1577	1.25786	1.12302	obesity	1392.58	Former	0	1.03	646.69	0	0	spring	1	35.9	104	104	43	76	185	219	19	22	without_diabetes
12273	57	30.1	No deficiency	130.23	1	1	1	0.852521	0.969252	0.84177	obesity	1584.08	Actual	0.758	0.21	875.28	0	0	spring	1	30.9	108	103	52	128	65	193	42	35	without_diabetes
40782	65	8.24	Deficiency	332.56	0	1	1	0.877005	0.93462	0.947896	overweight	1679.69	Never	3	0.21	1374.24	1	0	autumn	1	29.5	91	97	41.3	133.3	167	208	29	25	without_diabetes
8618	44	24.7	No deficiency	43.07	0	0	0	0.955207	1.10626	0.927463	obesity	756.09	Actual	0.375	0.79	203.49	0	0	summer	4	32.9	N/A	94	33	135	126	188	13	27	diabetes
13173	67	15.1	Deficiency	230.45	0	0	1	0.76731	1.11233	0.925278	overweight	1952.06	Never	3	0	654.88	0	0	winter	1	27.5	98	154	53	81.2	149	164	41	67	diabetes
6917	49	16.8	Deficiency	60.1	0	0	0	1.17521	1.25626	1.17571	overweight	1142.2	Actual	5	1.83	398.66	0	0	summer	3	25.1	87	103	48	121	82	180	13	17	without_diabetes
12930	72	23.5	No deficiency	46.95	0	1	1	0.738556	0.945197	0.908068	overweight	728.62	Never	0.158	0.21	291.87	0	0	spring	4	28.6	89	165	54	132	126	195	12	20	diabetes
10945	52	29.5	No deficiency	54.59	0	0	0	1.04931	1.19014	1.13701	overweight	1599.49	Former	0.375	0	702.9	0	0	spring	3	29.7	92	93	32	86	118	142	19	21	without_diabetes
11594	59	7.84	Deficiency	118.09	1	0	1	0.780653	1.12234	0.81589	overweight	1952.27	Actual	0.375	1.03	504.79	0	0	spring	2	29.4	101	106	44.7	104.1	81	165	16	32	diabetes
4871	46	27.7	No deficiency	32.4	0	0	0	1.15031	1.22781	1.16145	overweight	2521.71	Actual	0	2.41	649.73	0	0	spring	1	25.7	91	100	44.7	83.5	94	147	76	66	without_diabetes
40117	31	21.3	No deficiency	892.96	0	1	1	0.883888	0.980164	0.884168	normal	4355.16	Never	0	0.25	2654.06	0	0	winter	1	19.1	70	83	44.1	90.1	69	148	28	24	without_diabetes
8604	57	27.2	No deficiency	71	0	1	1	0.855409	0.90399	0.956783	obesity	1001.88	Never	1.5	0.21	387.16	0	0	summer	1	33.1	102	97	35.7	141.9	107	199	62	49	without_diabetes
12286	55	36.7	No deficiency	319.08	0	0	0	1.05681	1.09179	1.07423	obesity	706.44	Never	7.758	0.79	979.26	1	0	spring	3	31.1	97	95	45	103	140	155	17	21	without_diabetes
10755	19	33.1	No deficiency	375.54	0	0	0	1.07325	1.19052	1.04662	obesity	1234.04	Actual	2.258	2.37	1386.16	0	0	spring	1	32.4	109	85	37	70	76	122	22	25	without_diabetes
12852	59	22	No deficiency	78.88	0	1	0	1.01342	1.05941	1.10657	obesity	1170.37	Never	1.5	0	578.15	0	0	autumn	4	36.9	113	128	35.5	180	196	223	22	25	diabetes
13575	47	16.6	Deficiency	339.73	0	0	0	1.20552	1.41906	1.18839	obesity	2420.04	Never	1.074	0.97	1387.83	0	0	winter	3	31.1	99	239	41.5	103.1	297	204	57	52	diabetes
12106	67	27.4	No deficiency	449.13	0	1	1	0.819111	0.879884	0.983806	obesity	3510.95	Never	0.758	0.25	2827.81	0	0	autumn	4	34.1	113	152	49.3	103	186	179	19	25	diabetes
7468	42	8.11	Deficiency	37.84	1	0	1	0.759218	1.12503	0.766083	normal	1712.72	Never	0	0	587.04	0	0	summer	1	24	83	95	34.4	100.2	172	169	29	30	without_diabetes
9968	55	18.9	Deficiency	278.82	0	1	0	0.922793	0.918973	0.993755	normal	1381.78	Former	7.5	0.25	549.02	0	0	winter	1	22.4	83	102	59	130	110	214	23	27	without_diabetes
6012	47	19.5	Deficiency	155.11	0	0	0	1.05489	1.31703	1.07935	normal	1432.83	Never	0.758	0.79	534.89	0	0	spring	2	23.2	78	85	69	137	119	230	23	25	without_diabetes
11027	51	47.6	No deficiency	249.1	0	0	0	1.06748	1.16427	1.10423	overweight	1188.52	Actual	0.758	4.15	356.53	0	0	summer	2	26.8	92	87	48	132	143	221	33	30	without_diabetes
14745	61	19	Deficiency	52.2	0	1	0	0.977783	1.04238	1.03295	overweight	541.05	Never	0.158	0	270.55	1	0	spring	3	29	93	91	69	230	206	307	15	23	diabetes
10923	42	35.6	No deficiency	1100.48	0	0	0	0.964383	1.12001	0.945943	normal	4490.72	Never	1.516	1.03	3706.8	1	0	spring	4	24	81	88	47	89	113	159	12	17	without_diabetes
10820	34	19.6	Deficiency	588.43	0	0	0	1.00721	1.08504	1.05698	obesity	3229	Former	0.375	1.65	2124.28	0	0	spring	1	31	99	94	27	130	234	186	24	25	without_diabetes
13202	58	22.5	No deficiency	124.64	0	1	0	0.915573	0.736824	0.946826	overweight	707.86	Former	0.158	3.35	534.37	1	0	summer	1	26	99	95	44	145	198	322	14	23	without_diabetes
14875	54	35	No deficiency	236.15	0	0	0	1.04395	1.10543	1.12431	obesity	2602.86	Never	0.316	0.25	1100.64	0	0	winter	1	42.7	121	102	41	140	122	235	24	23	diabetes
5146	70	18.1	Deficiency	282.55	1	0	0	0.92162	1.15565	0.857426	overweight	1472.44	Never	1.5	0.25	965.91	0	0	winter	2	28.1	86	97	42	105.4	213	190	39	40	without_diabetes
12323	71	20.5	No deficiency	70.59	1	1	1	0.577172	0.791733	0.617212	normal	1766.84	Never	0.375	0	648.41	1	0	spring	3	21.9	84	97	47	96	141	171	14	25	without_diabetes
40339	35	20.6	No deficiency	152.77	1	1	1	0.84943	1.04855	0.872713	normal	1369.46	Former	0.375	0.83	509.68	0	0	spring	2	19	71	86	65	80	103	166	12	15	without_diabetes
3480	47	28.1	No deficiency	228.62	0	1	0	0.949807	0.989479	0.926925	normal	2259.94	Never	1.5	0	1058.65	0	0	spring	3	24.1	78	94	51	138	156	220	14	20	without_diabetes
14849	51	13.6	Deficiency	18.37	0	0	0	1.05746	1.14242	1.06681	obesity	500.37	Former	0.158	0.21	124.56	0	0	winter	2	32.6	105	106	47	215	345	320	19	23	without_diabetes
6155	42	20.9	No deficiency	504.2	0	0	0	1.21391	1.16001	1.22086	obesity	3201.59	Former	0	2.37	2029.46	0	0	autumn	3	37.3	105	92	37.8	96.2	90	152	30	32	without_diabetes
10935	87	30.2	No deficiency	83.88	1	1	1	0.688277	0.96028	0.688288	normal	1444.39	Never	0	0.21	765.12	0	0	spring	4	22.7	95	91	29	112	148	153	18	28	without_diabetes
11973	62	22	No deficiency	135.66	0	1	1	0.839238	0.884321	0.921922	overweight	2467.76	Never	3.5	0	946.77	0	0	spring	1	25.2	89	114	59	147	113	199	21	29	pre-diabetes
6638	55	27.9	No deficiency	110.78	0	1	0	1.00592	1.01265	0.988625	overweight	1338.98	Never	0.375	0.83	552.92	0	0	spring	4	25.3	88	90	63	200	277	291	29	29	without_diabetes
12758	49	18.2	Deficiency	30.75	0	0	0	0.968353	1.13808	1.1357	obesity	850.48	Actual	3.5	4.91	423.9	0	0	spring	3	40.2	106	159	42	212	346	273	28	29	diabetes
5542	62	15	Deficiency	208.51	0	0	1	0.859411	1.22985	0.966859	obesity	1910.79	Former	0.758	0.25	794.87	0	0	winter	1	36.9	N/A	106	54.7	133.9	222	233	22	19	without_diabetes
2581	65	24	No deficiency	805.57	1	0	1	0.843918	1.10444	0.874493	normal	3713.83	Never	1.5	1.56	2889.75	1	0	autumn	4	20.2	78	261	61.1	119	130	204	19	20	diabetes
42324	44	13.3	Deficiency	235.38	0	0	0	0.963036	1.10968	1.11019	obesity	2666.46	Never	0	0.79	1260.03	0	0	spring	1	40.9	118	306	44.7	107.1	126	177	71	70	diabetes
10484	65	13.3	Deficiency	242.38	0	1	1	0.797361	0.994449	0.929763	obesity	1935.19	Never	0	0.83	913.65	1	0	summer	3	35.6	108	103	62	108.8	156	189	18	19	without_diabetes
884	67	16.8	Deficiency	239.99	0	0	0	0.953325	1.10603	1.05684	obesity	2077.52	Never	1.5	0.79	849.95	0	0	autumn	3	40.9	118	134	71.5	117.9	128	215	35	38	diabetes
9350	61	11.2	Deficiency	157.6	0	0	0	0.943179	1.07719	0.977174	overweight	1455.17	Never	0.758	0.83	704.49	1	0	spring	2	26.2	98	100	33	120	218	168	30	45	without_diabetes
42143	54	28	No deficiency	128.43	0	0	0	0.957671	1.13522	1.063	overweight	1328.06	Never	2.258	1.01	750.94	0	0	spring	2	27.1	89	116	57.6	160	282	274	30	22	pre-diabetes
3911	56	26.4	No deficiency	569.53	0	0	0	1.00501	1.22707	1.06584	overweight	2961.93	Former	0.758	1.55	1478.09	0	0	summer	3	28.8	103	105	34	98	147	173	24	22	without_diabetes
13466	32	26.1	No deficiency	47.97	0	0	0	1.0186	1.23611	1.09047	overweight	2376.4	Former	0.158	1.41	722.23	0	0	spring	2	26.4	87	88	40	91	73	146	15	14	without_diabetes
12356	86	13.8	Deficiency	953.12	1	1		0.497532	0.578496	0.455126	normal	4133.39	Never	0.158	0	4091.04	0	0	spring	1	22.7	85	94	66	140	119	230	13	27	without_diabetes
5904	61	16.8	Deficiency	100.69	1	1	1	0.887889	0.980276	0.874364	overweight	2065.48	Never	5.5	2.19	955.27	0	1	spring	1	25.3	96	107	33	165	94	217	25	20	without_diabetes
14818	55	17.6	Deficiency	180.76	0	0	0	0.952578	1.2135	1.01281	obesity	1498.55	Never	3.5	0.79	771.51	0	0	spring	4	36.1	108	102	52	111	211	205	26	35	without_diabetes
6693	32	23.6	No deficiency	190.97	0	0	0	0.928215	1.17469	0.969602	normal	2416.27	Former	3	2.41	692.11	0	0	spring	3	19.5	80	74	60.5	83.1	82	160	15	21	without_diabetes
12974	64	21	No deficiency	205.09	1	1	1	0.82239	0.773355	0.807502	normal	1202.36	N/A	3.5	0.21	853.02	1	0	spring	1	24	96	108	39	176	210	234	23	21	without_diabetes
11492	56	20.5	No deficiency	80.54	0	1	1	0.877297	1.00932	0.929342	overweight	1727.04	Former	0	32.75	432.16	0	0	winter	-9	27.5	100	94	69	97	97	200	17	20	without_diabetes
65610	20	9.32	Deficiency	66.43	0	0	0	1.01726	1.19782	1.04851	overweight	1175.35	Never	6.258	0	407.34	0	0	winter	1	25.7	98	91	49.3	111.6	173	196	12	18	without_diabetes
42096	50	11.9	Deficiency	1226.83	0	0	0	1.09392	1.14763	1.15419	obesity	10338.5	Never	0.75	0.83	5298.72	0	0	spring	3	33.5	97	113	35.8	87.6	258	175	70	60	pre-diabetes
8219	35	17.8	Deficiency	141.32	0	0	0	0.997206	1.3053	1.04617	overweight	1678.76	Never	0.158	0	963.3	0	0	winter	1	25.4	94	97	67.7	142.1	81	226	34	29	without_diabetes
11667	50	21.8	No deficiency	185.94	0	0	0	0.942111	1.20677	1.02504	normal	1517.37	Never	0.158	0	975.89	0	0	summer	3	22.4	82	105	54	159	187	268	14	16	without_diabetes
6465	65	26.2	No deficiency	739.11	0	1	0	0.906476	0.953996	1.01508	obesity	2879.52	Never	1.133	0.83	766.24	0	0	spring	4	35.5	98	101	48	160	275	233	20	25	without_diabetes
12416	74	23.3	No deficiency	404.09	0	0	1	0.89823	1.46617	0.951583	normal	1694.47	Never	0	0	996.74	0	0	winter	2	24.2	81	103	32.8	108.4	184	178	38	29	without_diabetes
10516	48	22.9	No deficiency	62	0	0	1	0.864717	1.17172	0.919126	overweight	1491.2	Never	3.5	0	440.4	0	0	summer	4	28.6	97	90	47	69	128	134	15	18	without_diabetes
11923	63	20.4	No deficiency	88.06	1	0	1	0.855096	1.1099	0.840047	normal	1232.65	Former	0	1.78	358.81	1	0	spring	1	24.9	88	91	46	118	194	203	19	19	without_diabetes
11452	31	25.2	No deficiency	168.6	0	0	0	1.10887	1.21132	1.06268	overweight	1439.58	Never	3.5	0.04	664.78	0	0	summer	4	26.1	92	83	54	150	161	235	19	16	without_diabetes
6824	41	25.9	No deficiency	87.86	0	0	0	0.955939	1.17776	1.00462	normal	1669.73	Never	0	2.75	540	0	0	spring	2	24.2	86	91	46.1	103.1	199	189	12	16	without_diabetes
13277	65	26.5	No deficiency	260.44	0	1	1	0.814246	0.938712	0.916295	overweight	2110.62	Never	3	1.83	1300.91	1	0	spring	1	25.8	86	93	41	139	85	183	11	19	without_diabetes
14815	53	18.1	Deficiency	83.35	0	1	1	0.824409	0.876358	0.896425	obesity	1317.11	Never	0	0	536.94	0	0	spring	1	36.4	103	87	63	196	175	265	34	34	without_diabetes
70189	20	19	Deficiency	200.97	0	0	0	0.95331	1.04786	0.934575	normal	2417.4	Former	10.133	0.79	1364.18	0	0	spring	3	18.9	82	93	44.7	99.7	128	170	12	17	without_diabetes
8799	40	19.3	Deficiency	51.14	0	0	0	1.1604	1.37072	1.13674	normal	1285.24	Never	1.674	3.31	549.58	0	0	autumn	-9	22.6	74	92	37.6	111.6	124	174	11	17	without_diabetes
11736	63	19.3	Deficiency	143.35	0	1	1	0.778755	1.02867	0.882382	normal	1702.53	Never	1.5	0	930.5	1	0	spring	1	24.9	99	94	48.4	108	193	195	16	20	without_diabetes
13260	79	19.5	Deficiency	23.35	1	1	1	0.708695	0.769372	0.782004	overweight	512.6	Actual	2.258	0	84.97	0	0	spring	2	26.9	98	101	31	78	111	115	23	40	without_diabetes
14666	58	25.2	No deficiency	47.02	0	1	0	1.01169	0.99639	1.08038	overweight	1701.08	Never	1.5	0	1036.88	0	0	winter	3	27.5	98	118	50	120	137	227	14	23	pre-diabetes
10731	36	24.1	No deficiency	200.87	0	0	0	1.05599	1.32191	1.02831	normal	2148.26	Never	2.258	0	976.34	0	0	winter	4	22.8	87	83	39	126	116	215	18	25	without_diabetes
5591	55	21.3	No deficiency	54.33	0	0	0	1.05927	1.12014	1.03584	overweight	998.5	Never	5.5	3.46	326.4	0	0	winter	1	26.8	89	94	37	116	97	167	35	31	without_diabetes
13486	57	15.6	Deficiency	446.19	0	0	0	1.20681	1.1374	1.2673	overweight	2481.4	Never	3.5	0	1847	0	0	winter	4	29.6	110	188	44.2	114.2	173	193	50	66	diabetes
8682	54	19.9	Deficiency	55.64	0	0	0	1.3123	1.4062	1.36545	obesity	1591.39	Actual	0.158	0.79	788.29	1	0	summer	3	41.9	127	95	30	159	97	186	44	43	diabetes
12445	65	16.1	Deficiency	263.7	1	1	1	0.805966	0.868299	0.848194	normal	2401.22	Former	13.258	1.65	1270.56	0	0	winter	4	22.1	89	99	76.8	163.6	88	258	19	22	without_diabetes
65139	25	7.025	Deficiency	107.72	0	0	0	1.04852	1.17503	1.16073	obesity	1891.37	Former	2.258	13.75	638.14	0	1	spring	3	34.9	120	94	56	82	90	156	18	15	without_diabetes
41580	51	16.9	Deficiency	366.22	0	1	0	1.07887	0.987447	1.04454	normal	3189.39	Never	0.375	0.21	1367.11	1	0	winter	3	24.4	81	85	53	174	105	219	16	21	without_diabetes
3327	71	17.7	Deficiency	108.57	0	1	1	0.834633	1.05833	0.964349	obesity	2511.24	Never	0.758	0	927.65	1	0	spring	1	30.2	104	90	37	107	173	156	23	27	without_diabetes
11823	65	22.5	No deficiency	255.09	0	1	1	0.862559	0.753277	0.968328	obesity	3263.61	Never	1.5	1.25	1182.26	1	0	spring	4	32.7	105	124	38	146	168	191	32	28	diabetes
12287	76	11.7	Deficiency	57.09	1	1	1	0.748659	1.02796	0.776805	overweight	2147.02	Never	0.375	0	1133.28	0	0	spring	1	27.1	66	87	51	100	123	176	19	20	without_diabetes
4823	57	18.4	Deficiency	133.31	0	0	0	1.0203	1.26015	1.04011	overweight	1013.82	Former	1.133	1.83	501.25	0	1	spring	4	28.6	98	92	36	217	129	229	10	19	without_diabetes
70616	23	22	No deficiency	569.69	0	0	0	1.11832	1.33274	1.17169	normal	2224.44	Never	0	2.25	1920.63	0	0	summer	1	24.8	88	92	43.2	129.2	163	205	14	18	without_diabetes
40551	31	18.4	Deficiency	93.45	0	0	0	1.06089	1.07014	0.921381	normal	1571.76	Former	7	3.95	454.36	0	0	spring	2	23.4	96	94	41.3	96.3	87	155	15	16	without_diabetes
11517	45	23.4	No deficiency	174.15	0	0	0	0.993491	1.19126	1.09459	normal	3891.81	Never	1.516	0.25	1368.74	0	0	spring	4	23.9	84	100	46	120	215	209	12	14	without_diabetes
14695	65	30.3	No deficiency	155.67	0	1	1	0.843932	0.971507	0.902157	overweight	2342.16	N/A	0.758	2.01	987.63	0	0	spring	3	27.4	107	95	51	91	177	177	27	24	diabetes
6173	39	18.1	Deficiency	19.45	1	0	1	0.799235	1.19538	0.85886	normal	291.24	Never	0.758	1.41	75.16	0	0	autumn	4	19.9	68	86	50.3	112.7	67	175	16	19	without_diabetes
10559	24	14.1	Deficiency	346.4	0	1	0	1.09865	1.05793	1.04765	normal	1889.68	Never	4.258	0.79	1569.54	0	0	winter	1	24.6	82	86	50	122	394	244	13	22	without_diabetes
1309	43	15.6	Deficiency	124.1	0	1	0	0.921366	1.05427	0.955343	obesity	1343.18	Actual	1.5	0.58	803.83	0	0	winter	4	32.6	102	92	70	133	157	220	14	18	without_diabetes
10852	44	14.8	Deficiency	151.45	0	1	0	0.93047	1.06054	0.944516	normal	1148.81	Never	0.758	0.43	588.14	0	0	spring	3	22.4	75	79	53	89	51	152	11	21	without_diabetes
11723	34	22.5	No deficiency	362.38	0	0	0	0.914857	1.19085	0.971135	normal	2579.07	Never	5.758	27.37	1291.74	0	0	summer	2	24.8	76	87	38	97	90	246	13	18	without_diabetes
6226	39	25.1	No deficiency	N/A	0	0	0	1.07838	1.09929	1.19178	obesity	N/A	N/A	N/A	N/A	N/A	0	0	autumn	3	44	122	144	39.9	127.5	148	197	67	63	diabetes
65138	22	18.3	Deficiency	165.37	0	0	0	0.996289	1.08817	0.976947	normal	1311.96	Former	0.375	1.65	668.19	0	0	spring	3	20.9	87	83	41	65	71	120	10	13	without_diabetes
11305	37	19.7	Deficiency	207.68	0	0	0	1.0514	1.184	1.12675	overweight	2655.88	Former	1.5	0.21	1076.02	0	0	spring	2	27.7	96	98	41.2	89	124	155	22	22	without_diabetes
574	44	19.7	Deficiency	107.92	0	0	0	1.32804	1.48996	1.44832	obesity	1899.13	Never	0	5.07	805.41	0	0	spring	2	40.2	125	103	33	96	97	148	23	20	without_diabetes
10799	34	29.5	No deficiency	128.56	1	1	1	0.8513	1.0021	0.812032	normal	1670.62	Never	3	3.69	775.11	0	0	spring	1	22	92	104	43	115	98	178	23	23	without_diabetes
13450	39	16.5	Deficiency	131.46	0	1	0	0.974166	1.05603	0.960789	obesity	1027.12	Never	0.758	0.25	394.04	0	0	winter	4	30.1	90	199	38	176.8	141	243	15	13	diabetes
41552	52	14.2	Deficiency	99.45	0	0	0	0.96582	1.19245	1.0157	normal	2520.68	Actual	0.316	0.25	708.73	0	0	spring	3	20.9	77	86	40	120	102	180	11	17	without_diabetes
10780	42	35.3	No deficiency	191.81	0	1	1	0.890576	1.0133	0.92433	normal	2176.24	Never	5.5	1.41	1065.36	0	0	spring	3	22.8	83	86	44	132	193	221	23	33	without_diabetes
42358	35	20.5	No deficiency	33.22	0	0	0	1.19969	1.30493	1.24055	overweight	1316.57	Never	0.533	0	579.91	0	0	spring	1	29.5	91	95	55.5	132.9	203	229	17	22	without_diabetes
11222	42	20.1	No deficiency	199.61	0	1	0	1.0113	1.03108	1.02414	normal	2741.89	Never	0.758	1.61	1133.61	0	0	spring	3	23.5	87	87	55	91	127	171	14	13	without_diabetes
3421	66	20.6	No deficiency	123.17	0	0	0	1.06332	1.23697	1.23653	overweight	2185.57	Never	1.658	3.95	1027.12	0	0	spring	2	28.6	93	95	43	187	209	273	16	30	without_diabetes
11275	56	31.1	No deficiency	338.39	0	0	0	0.904432	1.20043	0.923164	normal	2172.3	Former	2.258	1.18	1364	1	0	winter	4	24.2	85	90	78	137	77	277	19	20	without_diabetes
12727	62	16.1	Deficiency	157.16	0	1	1	0.802352	1.00564	0.909371	obesity	1051.5	Never	0.158	0	747.02	0	0	spring	1	35.2	120	96	43	75	77	133	17	17	without_diabetes
12059	61	28.5	No deficiency	361.08	0	1	0	1.07392	0.947906	1.10705	overweight	1606.11	Never	0.916	0.58	894.28	0	0	spring	1	28.4	90	97	57	217	133	278	17	20	without_diabetes
42202	43	17	Deficiency	200.96	0	0	0	0.901971	1.12799	0.905611	overweight	1374.26	Never	0	0.62	1010.63	0	0	summer	3	27.7	97	85	36.6	88.2	151	155	20	18	without_diabetes
10624	65	17.1	Deficiency	18.97	1	1	1	0.771215	0.679245	0.861585	overweight	1687.65	N/A	3.5	4.13	881.87	0	0	spring	3	29.3	113	181	38	92	268	184	52	59	diabetes
5613	42	18	Deficiency	75.59	0	1	0	0.94919	1.00826	0.966041	overweight	1732.05	Never	0	0	704.56	0	0	autumn	3	27.3	85	93	47.9	127.3	149	205	29	27	without_diabetes
12683	67	31.6	No deficiency	469.39	0	1	0	0.957322	0.979517	0.97317	overweight	3573.66	Former	9	1.03	1890.95	0	0	spring	4	26	87	90	56	112	115	176	25	25	without_diabetes
6698	48	16.4	Deficiency	140.18	0	0	0	0.986207	1.19195	1.02163	obesity	1739.9	Never	0.316	0.21	631.89	0	0	summer	1	32	97	87	49	105	109	182	14	24	without_diabetes
3820	46	28	No deficiency	212.33	0	1	0	0.949019	1.06506	0.954991	overweight	1790.61	Never	0.375	4.71	860.34	0	0	spring	1	29	89	85	73	101	105	195	19	24	without_diabetes
11458	64	18	Deficiency	562.54	1	1	1	0.763625	1.03009	0.798014	normal	2318.82	Never	0.375	3.17	1666.66	0	0	summer	4	23.6	86	93	52.2	118.6	161	203	17	25	without_diabetes
40997	73	11.6	Deficiency	127.84	0	1	1	0.893212	1.11849	0.977816	normal	1533.77	Never	0.375	0.04	736.4	0	0	spring	3	22.8	84	94	37.5	105.3	106	164	4	16	without_diabetes
40075	46	25.9	No deficiency	70.84	0	0	0	0.93386	1.1525	0.943577	normal	2980.51	Never	0	1.07	1018.47	0	0	spring	1	23.8	88	90	42.5	106.7	84	166	18	24	without_diabetes
7203	48	15.9	Deficiency	31.98	0	1	0	0.941131	1.0217	1.03064	overweight	1008.32	Never	0	0	494.39	0	0	winter	4	28.6	89	84	49.1	153.8	239	245	18	23	without_diabetes
10795	61	22.8	No deficiency	114.62	1	1	1	0.868415	0.999948	0.838935	normal	837.57	Never	0.316	0	328.92	0	0	spring	1	21.7	79	105	36	145	141	178	33	37	without_diabetes
40660	32	24.9	No deficiency	320.98	1	0	1	0.85807	1.10947	0.825886	normal	1816.3	Former	1.5	1.65	1246.21	0	0	spring	2	21	85	87	78.9	126.9	191	244	20	21	without_diabetes
5833	50	29.1	No deficiency	439.65	0	1	0	0.967131	1.10807	0.97392	overweight	1868.05	Actual	1.5	0.79	1372.45	0	0	spring	1	27	88	89	68	116	323	189	37	36	without_diabetes
3585	50	18.4	Deficiency	46.62	0	0	1	0.878914	1.15101	0.914565	normal	1736.96	Never	6.25	2.41	697.54	0	0	spring	1	24.8	85	88	53	38	213	233	58	38	without_diabetes
3557	63	19.8	Deficiency	196.11	1	1	1	0.738468	0.998271	0.733911	normal	2208.53	Actual	7	49.04	852.69	1	0	spring	1	21	81	107	54	257	184	308	16	29	without_diabetes
10191	52	18.6	Deficiency	100.56	0	1	0	0.992618	1.02752	0.940245	overweight	1564.02	Former	0.375	1.65	626.6	0	0	spring	1	25.6	94	95	40	131	149	176	17	21	without_diabetes
2193	56	20.8	No deficiency	410.1	0	0	0	0.924081	1.16253	0.996728	overweight	3121.56	Never	0.375	0	1661.91	0	0	summer	1	26.8	94	110	47.1	163.3	203	251	27	21	pre-diabetes
12776	61	20	No deficiency	99.31	0	0	0	1.01525	1.12858	1.10803	overweight	1036.2	Never	7	0.62	466.05	0	0	summer	1	27.9	97	95	41	95	245	167	22	28	without_diabetes
3419	67	9.92	Deficiency	241.31	0	1	0	0.932323	0.862491	0.951756	overweight	1016.77	Never	0.158	0.25	348.67	0	0	spring	1	26.1	93	96	36	187	201	230	16	20	without_diabetes
13541	40	N/A	N/A	70.1	0	0	0	1.22931	1.41595	1.24609	obesity	998	Never	0.533	3.13	551.91	0	0	winter	-9	32.7	107	169	50.5	96.7	104	168	22	21	diabetes
14668	65	15.2	Deficiency	15.19	0	1	1	0.844013	1.04305	0.951938	obesity	1061.42	Actual	0	0	333.26	0	0	spring	1	41	119	102	33	163	163	193	30	28	without_diabetes
5906	63	25.2	No deficiency	298.57	0	1	1	0.870009	0.782094	0.944924	overweight	1946.79	Never	1.5	0	1194.31	0	0	summer	3	27.5	96	100	34	143	174	226	19	26	without_diabetes
10294	33	22.7	No deficiency	35.06	0	0	0	1.20758	1.27095	1.08938	obesity	1172.43	Former	0.375	1.65	448.63	0	0	spring	1	31.3	95	94	38.9	96.3	294	194	19	22	without_diabetes
41066	47	18.3	Deficiency	150.05	0	0	0	1.31643	1.24097	1.31418	overweight	1791.22	Never	3.658	0	974	0	0	winter	4	29.6	103	92	35.5	105.1	162	173	24	29	without_diabetes
65080	27	14.22	Deficiency	162.95	0	0	0	1.06429	1.32704	1.08991	overweight	1744.7	Never	0	0	820.94	0	0	spring	1	28.6	101	84	33	124	106	173	11	18	without_diabetes
70697	23	26.8	No deficiency	210.45	0	0	0	1.14983	1.26665	1.06046	overweight	1075.11	Never	0	2.23	716.17	0	0	summer	1	28.2	90	83	41.4	104.4	116	169	13	17	without_diabetes
3653	52	14.3	Deficiency	111.81	0	1	1	0.830055	0.897159	0.915619	overweight	1137.98	Never	2.258	0.21	552.75	0	0	winter	1	28.7	97	89	60.2	180.4	207	282	24	21	without_diabetes
11151	29	15.1	Deficiency	59.16	0	0	0	1.27835	1.16245	1.30455	obesity	1797.56	Former	0	0.21	651.95	0	0	spring	3	32.2	120	83	46	136	206	223	23	28	without_diabetes
4040	48	14.3	Deficiency	27.53	0	1	0	1.01135	1.02788	1.04445	obesity	1646.24	N/A	0	0	397.33	0	0	spring	3	31.8	104	94	56	121	141	205	15	19	without_diabetes
11702	37	16.1	Deficiency	158.13	0	0	0	1.1849	1.25755	1.22959	obesity	2000.07	Never	3.5	0	806.3	0	0	summer	2	36.8	106	108	33	137	170	207	22	36	diabetes
5741	55	11	Deficiency	82.97	0	1	0	0.916668	0.955948	0.975511	overweight	2042.8	Former	0.375	1.83	539.6	0	0	winter	4	28.9	94	95	45.1	153.1	259	250	29	26	without_diabetes
5397	57	15.2	Deficiency	286.73	1	1	1	0.825939	0.974915	0.828025	overweight	2124.6	Never	1.5	0	1168.24	1	0	spring	1	26.6	98	95	39	179	239	247	59	63	without_diabetes
40994	55	10.8	Deficiency	15.06	1	0	1	0.801762	1.16365	0.850856	normal	840.63	Never	0	0	184.09	0	0	summer	3	22.7	79	84	60.6	198.2	166	292	38	37	without_diabetes
8648	42	27.7	No deficiency	207.82	0	1	0	0.953506	1.00548	0.928782	normal	2900.5	Actual	5.375	1.83	1192.78	0	0	autumn	1	23.4	80	87	57.9	182.3	79	256	45	37	without_diabetes
6692	46	27.2	No deficiency	103.91	0	0	0	1.11758	1.27582	1.14918	normal	1636.39	Never	0	0	486.82	0	0	spring	2	22.5	89	89	47.3	96.9	389	222	17	23	without_diabetes
10460	36	21.4	No deficiency	298.67	0	0	0	0.979765	1.08993	1.03175	overweight	2413.79	Never	1.283	4.71	1347.61	0	0	spring	1	26.3	89	97	48	143	134	218	54	53	without_diabetes
5456	53	24.4	No deficiency	179.73	1	1	1	0.720738	0.75895	0.742672	normal	2117.25	Never	0	0.83	942.58	0	0	summer	3	24.5	88	86	35.8	64	121	124	21	21	without_diabetes
11733	45	24.5	No deficiency	52.63	0	0	0	0.997286	1.12478	1.07977	overweight	1227.69	Never	1.5	0.25	417.98	0	0	spring	1	25.9	95	93	46.1	118.9	140	193	16	17	without_diabetes
4816	48	13.4	Deficiency	73.72	1	0	1	0.8115	1.17481	0.82932	normal	1078.84	Never	1.5	0	576.84	0	0	winter	1	22.8	81	87	50	174	100	244	20	18	without_diabetes
1235	64	21.8	No deficiency	290.69	0	0	0	0.942281	1.09428	0.905084	normal	2892.24	Former	0.158	0	1716.21	0	1	spring	3	24.9	86	97	82.9	130.1	145	242	21	27	without_diabetes
14828	48	21.7	No deficiency	111.15	0	1	0	1.04594	1.04359	1.09351	obesity	2208.8	Never	0.375	0	1034.42	0	0	spring	4	33.9	98	117	49	163	140	240	29	34	pre-diabetes
5475	51	14.7	Deficiency	608.13	0	1	0	0.94704	1.01795	0.950201	obesity	1838.43	Never	4.258	0	1285.72	0	0	spring	1	31.2	101	220	52	90	161	174	20	17	diabetes
11849	84	16.4	Deficiency	173.41	1	1	0	0.935033	0.968815	0.874111	obesity	2369.09	Never	0	0	1016.99	0	0	winter	3	34.4	127	101	54.6	161.4	175	251	14	19	without_diabetes
12639	71	14.7	Deficiency	65.35	1	1	1	0.660605	0.922813	0.668641	normal	1610.83	Never	0	0	432.33	0	0	summer	1	24.6	94	92	60.2	136.6	91	215	11	17	without_diabetes
11832	59	24.1	No deficiency	82.58	0	0	0	1.04356	1.18232	1.07876	normal	1928.94	Never	0	0.21	665.79	0	0	spring	2	23.7	85	98	53	148	195	240	34	24	without_diabetes
12155	41	24.6	No deficiency	329.65	0	0	0	1.11903	1.26857	1.05011	normal	2318.47	Never	2.258	6.31	1542.91	0	0	spring	3	21.6	79	79	45	105	85	167	11	15	without_diabetes
66049	21	20.8	No deficiency	284.2	0	0	0	1.16634	1.26864	1.18786	normal	3295.19	Actual	3.391	7.01	1215.45	0	0	winter	3	22.6	84	92	44	102	138	163	11	17	without_diabetes
1420	76	12.4	Deficiency	659.42	1	1	1	0.647113	0.643894	0.730988	overweight	3273.83	Never	0.375	0.83	2199.63	1	0	spring	3	26.9	97	101	34	98	148	274	9	13	without_diabetes
9539	51	40.7	No deficiency	160.18	1	1	1	0.813196	0.984856	0.833117	normal	1973.03	N/A	3.758	5.41	782.92	0	0	summer	3	23.6	75	92	51.8	77.4	169	163	13	15	without_diabetes
861	65	29.4	No deficiency	495.6	0	1	1	0.79926	1.03883	0.906462	overweight	1218.29	Former	0.375	0.79	1697.73	0	0	winter	4	26.2	86	85	40	73	234	160	13	14	diabetes
12684	37	19.2	Deficiency	146.94	0	0	0	1.05858	1.22204	1.01321	overweight	1605.09	Actual	3.5	1.03	816.03	0	0	autumn	1	26	94	83	42.5	93.2	154	153	10	15	without_diabetes
14403	58	13.2	Deficiency	213.17	0	1	0	0.993674	1.00283	1.07916	obesity	3201.73	Former	5.5	0.25	1381.62	0	0	winter	1	30.7	115	107	50.3	137.9	144	217	22	24	diabetes
10956	43	18.3	Deficiency	26.94	0	0	0	1.04257	1.23717	1.11674	obesity	1128.55	Former	0	4.67	434.84	0	0	spring	3	34.2	104	86	45	117	138	190	18	16	diabetes
9322	52	12.9	Deficiency	144.45	0	1	0	0.983375	1.03311	1.02615	normal	1082.3	Never	1.5	0	505.48	0	0	winter	3	24.8	82	103	42	138	236	278	22	25	without_diabetes
3896	34	13.1	Deficiency	55.91	0	0	0	1.0927	1.10163	1.08011	obesity	1701.98	Never	5.5	0	651.5	0	0	winter	3	38.4	103	85	48	157	165	226	104	74	without_diabetes
14774	57	24.1	No deficiency	209.84	0	1	0	0.996827	1.05698	0.977384	overweight	3875.87	Former	0	1.79	1303.83	0	0	spring	3	28.8	98	93	44	114	96	177	25	28	without_diabetes
11669	67	13.7	Deficiency	181.34	1	0	1	0.76971	1.12943	0.718416	99	1349.92	Never	0	0.21	753.7	1	0	summer	1	N/A	83	99	50	118.4	193	207	18	26	without_diabetes
5288	66	30.9	No deficiency	98.63	1	1	1	0.801657	0.948415	0.871746	normal	1236.88	Never	0	0.21	571.91	0	0	spring	1	24.5	97	109	40.4	125	133	192	22	22	without_diabetes
11863	75	21.6	No deficiency	122.36	1	1	1	0.671508	0.934733	0.768626	normal	963.32	Never	0	0.25	625.2	0	0	summer	1	21.3	89	162	58	98	183	181	44	49	diabetes
11521	64	16.7	Deficiency	621.41	1	1	1	0.712218	0.797508	0.682838	normal	3607.64	Never	7.5	2.41	2179.08	1	0	spring	1	22.5	75	93	93	126	70	233	13	29	without_diabetes
6128	52	25.9	No deficiency	226.31	0	0	0	1.06821	1.34549	1.19019	obesity	3526.38	Former	2.258	1.01	1357.98	0	0	summer	3	39.5	117	149	29	108	209	180	38	35	diabetes
8009	67	17.8	Deficiency	195.89	0	1	1	0.840425	0.852597	0.891042	overweight	402.2	Never	0	0.83	673.15	0	0	summer	4	26.8	101	89	45	98	153	202	17	27	without_diabetes
12238	59	26.3	No deficiency	120.37	0	0	0	1.02039	1.11776	1.11269	obesity	1637.45	Never	5.658	0.79	849.55	0	0	spring	1	35.9	102	93	50	116	160	179	15	26	without_diabetes
6684	54	17.8	Deficiency	202.63	1	1	1	0.719442	0.75871	0.65334	normal	1715.41	Never	5.5	0	1070.32	0	0	winter	1	24.9	87	122	57	229	204	328	24	25	pre-diabetes
13577	53	18.7	Deficiency	220.75	0	1	0	0.920539	1.05542	1.05253	obesity	1726.21	Never	1.5	0.83	913.88	0	0	winter	2	33.4	119	159	37.7	122.9	197	200	32	25	diabetes
5942	43	14.4	Deficiency	64.62	0	0	0	0.985846	1.32498	0.900059	overweight	2320.7	Never	3.5	0	609.38	0	0	autumn	1	27.7	85	107	52.1	119.9	120	196	15	22	without_diabetes
12518	72	15.4	Deficiency	80.78	1	1	1	0.734006	0.762776	0.836467	overweight	2759.62	Never	0.158	0.21	970.53	0	0	spring	4	26.9	102	88	47	130	182	194	16	24	without_diabetes
11595	28	21.8	No deficiency	9.02	0	1	0	1.02006	0.984512	1.11375	obesity	959.63	Actual	3.5	0.25	374.63	0	0	spring	1	34.7	103	79	30	119	364	185	31	26	without_diabetes
10714	19	19.5	Deficiency	135.79	0	0	0	1.02324	1.15568	1.04048	normal	2416.65	Never	5.5	0.21	737.01	0	0	winter	1	21.6	74	79	61	92	95	195	21	29	without_diabetes
5887	38	18.3	Deficiency	83.32	1	1	1	0.885406	1.00097	0.862417	overweight	999.38	Never	0	0.25	367.1	0	0	spring	4	28	97	85	31	142	302	202	15	19	without_diabetes
10709	60	29.1	No deficiency	281.14	1	1	1	0.701577	0.921653	0.718779	overweight	1211.22	Never	0.533	0	1653.29	0	0	spring	2	27.3	103	144	67	97	128	175	52	51	diabetes
5496	49	25.9	No deficiency	265.27	0	1	0	1.08439	1.06311	1.09597	obesity	1099.47	Former	11	0.21	801.66	0	0	spring	1	30.3	94	110	43	186	381	263	15	24	pre-diabetes
8634	58	23.8	No deficiency	133.79	1	1	1	0.562535	0.630131	0.58737	normal	1733.3	N/A	5.5	0.04	686.77	1	0	spring	3	22.5	84	83	53	188	196	280	18	20	without_diabetes
12332	70	19	Deficiency	108.81	0	1	1	0.856066	0.919943	0.975897	normal	977.92	Never	1.5	0.21	409.92	0	0	spring	1	23.9	89	95	47	115	312	224	18	20	without_diabetes
8698	49	22.9	No deficiency	150.32	0	0	0	0.903096	1.17175	0.919319	normal	1054.05	N/A	7	0.83	414.06	1	1	spring	4	24.3	86	86	46	143	189	200	18	26	without_diabetes
42157	56	13.5	Deficiency	187.52	0	1	0	0.925328	0.945882	1.01553	obesity	1517.5	Former	0	0	573.23	1	0	summer	1	33.2	98	109	41.2	N/A	471	225	64	53	without_diabetes
9223	53	22	No deficiency	246.95	0	0	0	1.06638	1.25135	1.03519	overweight	1289.76	Former	7	1.2	544.27	0	0	spring	1	29	96	108	42	150	135	219	15	17	without_diabetes
12114	63	17.9	Deficiency	241.49	0	1	0	0.969387	1.02219	1.01278	overweight	745.63	Former	0.158	0	686.26	0	0	spring	1	25.7	90	90	46	172	226	263	27	17	without_diabetes
8788	79	13.1	Deficiency	9.34	1	1	1	0.497275	0.696048	0.526539	normal	1222.43	N/A	1.658	2.58	344.83	0	0	autumn	1	17.2	78	87	53.3	96	111	162	20	25	without_diabetes
40011	44	27.1	No deficiency	188.28	0	0	0	0.935266	1.09499	0.998711	obesity	2028.65	Never	0.916	0.58	828.45	0	0	autumn	3	34.2	104	102	51.9	126.41	166	211	93	80	without_diabetes
887	46	15.8	Deficiency	106.78	0	0	0	0.998075	1.14317	1.02454	overweight	2292.05	Former	1.875	2.99	703.38	0	0	summer	3	27.4	90	100	44.2	97.8	110	164	18	16	without_diabetes
10616	60	25.4	No deficiency	95.06	0	1	0	0.990548	1.00567	0.99239	overweight	1178.27	Never	0	1.01	443.92	0	0	winter	4	25.3	88	99	55	173	98	285	14	21	without_diabetes
3040	62	25.6	No deficiency	115.95	1	1	1	0.776872	0.888284	0.824211	overweight	2497.44	Former	0.158	1.03	760	1	1	spring	3	26	91	88	67.6	138.6	79	222	15	18	without_diabetes
40574	32	13.5	Deficiency	437.81	1	1	1	0.883989	0.963609	0.856417	normal	4163.49	Former	3.758	10.29	1520.02	0	0	summer	2	19.6	73	80	53.2	143.4	102	217	11	17	without_diabetes
9299	61	10.2	Deficiency	171.11	0	1	0	1.03199	0.9787	1.07609	overweight	1455.4	Never	0	0	854.93	0	0	winter	3	25.8	94	113	31.9	106.3	239	186	18	29	diabetes
11331	52	23	No deficiency	237.38	0	0	0	1.14302	1.14173	1.14989	obesity	3034.21	Never	7.5	0	1215.02	0	0	spring	1	35.2	103	96	55	73	64	134	32	35	without_diabetes
14678	60	15.9	Deficiency	109.75	0	1	1	0.823867	0.936583	0.936996	obesity	1508.75	Never	0	1.65	551.96	0	0	spring	1	37.7	113	109	36	95	300	191	46	35	without_diabetes
40565	31	14.7	Deficiency	190.64	0	0	0	1.03082	1.17152	1.00747	normal	2967.24	Never	16.5	0.04	1160.04	0	0	summer	3	22.6	78	80	54.2	148.6	156	234	11	15	without_diabetes
12048	49	24.1	No deficiency	127.01	1	0	1	0.884781	1.10998	0.839837	normal	1511.12	Never	2.274	27.1	585.67	0	0	spring	4	23.4	83	96	70	172	88	254	16	32	without_diabetes
10158	30	12	Deficiency	90.06	0	0	0	0.926517	1.16295	0.928748	normal	995.43	Never	5	1.65	532.29	0	0	winter	1	23	83	77	42	106	79	165	18	23	without_diabetes
3465	44	21.2	No deficiency	34.58	0	0	0	1.07863	1.35999	1.16769	overweight	982.5	Former	1.875	8.61	321.33	0	0	spring	-9	27.1	97	97	37	117	122	178	25	15	without_diabetes
13542	48	23.6	No deficiency	87.65	0	1	0	1.0337	1.06821	1.12958	obesity	1191.93	Former	0.375	0.21	428.51	0	0	spring	3	32	102	90	39.1	92.3	138	159	31	27	diabetes
2557	62	15.6	Deficiency	301.6	0	1	1	0.788845	1.0401	0.894344	obesity	1673.64	Never	3.5	0	1311.32	0	0	summer	1	32.2	103	103	45	161	851	364	19	23	diabetes
65571	25	13.3	Deficiency	207.04	0	0	0	1.03269	1.21476	1.04155	overweight	889.61	Never	0.375	2.13	531.99	0	0	winter	3	27.6	98	97	31	111.8	121	167	30	25	without_diabetes
13347	82	20.2	No deficiency	16.38	1	1	1	0.603581	0.761499	0.669482	normal	1128.57	Never	0.158	0	333.44	1	0	summer	4	24.2	99	86	44	94	113	172	28	22	without_diabetes
11333	51	30.4	No deficiency	67.95	1	0	1	0.820391	1.07774	0.870705	normal	2039.69	Never	5.658	0	775.22	0	0	spring	3	21.7	74	92	61	150	70	225	23	33	without_diabetes
11625	65	21.5	No deficiency	142.83	0	0	1	0.869223	1.24052	0.949733	overweight	2138.32	Never	0.758	33.95	975.37	1	0	spring	3	29.7	118.5	98	57	178	128	224	43	47	without_diabetes
3715	45	24	No deficiency	56.6	0	0	0	1.19565	1.32862	1.23222	overweight	1604.23	Never	0	0.79	663.72	0	0	summer	1	27.6	89	97	39.7	91.7	168	165	13	19	without_diabetes
6658	45	20.9	No deficiency	60.77	0	0	0	0.979534	1.08415	1.04843	overweight	1464.63	Actual	0.758	3.35	460.86	0	0	spring	1	28.9	100	88	50	90	119	164	6	10	without_diabetes
12705	62	14.3	Deficiency	141.55	0	0	0	0.937777	1.13463	0.933387	obesity	2061.42	Never	0	4.71	1114.02	0	0	summer	3	30.4	103	91	45	75	159	146	17	20	diabetes
11507	68	19.5	Deficiency	559.66	0	1	1	0.819401	1.08122	0.905653	overweight	2529.86	Never	0.316	0	2072.45	0	0	spring	4	27.9	101	117	44	179	212	227	25	31	pre-diabetes
11403	34	19.7	Deficiency	164.14	0	0	0	1.29295	1.26447	1.25758	obesity	2978.08	Former	1.875	2.23	781.4	0	0	spring	1	40	120	173	56	188	152	274	45	53	diabetes
12352	74	17.4	Deficiency	266.06	0	1	1	0.887632	1.05184	0.892204	overweight	1096.7	Never	0.75	0.21	999.7	1	0	spring	1	28	106	278	20	92	305	156	36	37	diabetes
1046	67	21.1	No deficiency	86.09	1	1	1	0.882432	0.976316	0.86732	obesity	327.76	Former	0.758	0	157.78	0	0	spring	3	30.6	98	95	42	236	159	267	19	25	without_diabetes
5670	79	12.4	Deficiency	94.88	0	0	1	0.739157	1.15707	0.894057	obesity	2134.29	Never	0.758	9.75	738.86	0	0	spring	4	31.7	110	91	53	124	177	212	10	17	without_diabetes
5390	67	30.4	No deficiency	397.64	0	1	1	0.898616	1.06624	0.949994	overweight	2663.85	Former	N/A	3.85	1801.87	0	0	winter	4	27.4	99	89	28	159	276	242	17	18	without_diabetes
12225	79	23.1	No deficiency	152.82	0	1	1	0.831158	0.940989	0.929997	obesity	1492.29	Former	1.5	0.21	826.19	0	0	spring	2	30	96	119	54	122	89	194	32	47	pre-diabetes
10933	53	20.6	No deficiency	96.1	0	0	0	0.975795	1.35621	1.08995	overweight	1070.08	Never	0	0.25	597.77	0	0	spring	2	27.8	109	81	41	113	164	161	19	17	without_diabetes
70200	24	21.7	No deficiency	52.72	0	1	0	0.991714	1.01187	0.991216	normal	836.09	Never	7.5	1.59	268.81	0	0	spring	3	24.8	94	86	53.8	81.8	72	150	17	22	without_diabetes
5826	49	22.6	No deficiency	318.5	0	0	0	1.0541	1.19563	1.07649	overweight	1921.32	Never	0.758	0.25	1251.32	0	0	winter	3	27.8	99	108	46.5	131.5	130	204	63	45	without_diabetes
12486	59	29.5	No deficiency	151.53	0	1	1	0.827272	0.920632	0.912994	overweight	1320.49	Never	0.533	2.13	784.72	0	0	autumn	2	29.4	93	95	38.5	151.3	206	217	29	26	diabetes
8257	52	36.6	No deficiency	123.67	0	0	1	0.774503	1.1379	0.895146	normal	2688.56	Never	3.5	2.41	901.1	0	0	summer	4	23.2	82	78	40.7	110.5	79	167	31	30	without_diabetes
11460	38	14.4	Deficiency	110.47	0	0	0	0.977527	1.22477	1.02756	overweight	1610.41	Never	0	0.8	719.7	0	0	summer	4	27.1	88	88	40	101.8	191	180	18	18	without_diabetes
12939	48	14.5	Deficiency	414.99	0	0	0	1.09011	1.11962	1.16484	obesity	1557.56	Former	0	3.13	1008.75	0	0	summer	2	36.1	93	103	46.1	122.5	137	196	29	25	without_diabetes
11513	45	27.2	No deficiency	121.13	1	0	1	0.772276	1.07265	0.81606	normal	1518.38	Never	1.516	0.79	759.03	0	0	summer	2	22.2	77	80	41.7	140.7	83	199	15	21	without_diabetes
14795	60	38.5	No deficiency	139.79	0	1	0	1.07499	1.01887	1.17932	obesity	1119.63	Never	1.5	0	766.32	0	0	spring	4	33	102	103	30	148	119	178	17	25	without_diabetes
10214	49	22	No deficiency	61.28	0	0	0	0.899444	1.29851	0.939744	overweight	832.88	Actual	0.375	2.88	358.34	0	0	summer	3	26.8	83	91	44.3	124.1	198	208	49	41	without_diabetes
2380	57	12.4	Deficiency	268.69	0	1	0	0.94357	0.985863	0.995315	overweight	1940.18	Never	0.758	1.41	1266.95	0	0	winter	1	29.7	103	129	41.8	112	171	188	35	30	diabetes
3503	52	19.9	Deficiency	436.1	0	1	0	0.959507	0.913608	0.959511	overweight	1154.1	Never	1.5	0	1550.95	0	0	winter	3	26.2	86	100	45	113	195	197	25	31	without_diabetes
3862	38	22.2	No deficiency	18.47	0	0	0	0.978521	1.27231	1.02187	normal	1540.1	Never	0	0	401.74	0	0	spring	4	23.2	89	93	48.9	172.1	185	258	26	27	without_diabetes
11486	54	18.8	Deficiency	181.08	0	0	0	0.969715	1.20653	0.969742	normal	1029.34	Never	0.375	1.01	584.4	1	0	autumn	3	22.8	81	102	55.2	120.3	108	181	27	24	without_diabetes
11864	54	17.4	Deficiency	107.37	0	0	0	1.00426	1.30497	1.09968	normal	1816.65	Never	0.758	2.23	616.58	1	1	summer	1	23.5	90	95	45	128	447	251	29	33	without_diabetes
12244	84	16.2	Deficiency	198.96	1	1	1	0.801311	1.03992	0.85531	overweight	2465.16	Never	0.375	3.49	1024.27	0	0	spring	2	25.7	103	105	56	226	271	299	17	31	diabetes
70353	20	21.9	No deficiency	350.4	0	0	0	0.904199	1.17528	0.928071	normal	2410.18	Never	0.758	0.79	1011.74	0	0	spring	3	22.8	84	90	43.3	95.5	171	173	31	23	without_diabetes
12309	26	19.6	Deficiency	319.87	0	0	0	0.979209	1.28734	1.00324	normal	3565.72	Never	5.5	0	1008.77	0	0	spring	3	24.5	82	93	54	154	188	225	14	22	without_diabetes
7207	43	16.9	Deficiency	196.72	0	0	0	1.0178	1.10832	1.15906	obesity	2314.61	Never	3.5	3.91	1052.43	0	0	spring	1	32	105	100	36	143	157	195	25	32	without_diabetes
11971	67	27.9	No deficiency	350.37	0	0	0	0.952559	1.10411	0.962863	overweight	2317.56	Never	0.758	12.65	1347.82	1	0	winter	4	26.5	96	95	51	143	111	216	43	41	without_diabetes
11668	63	18.1	Deficiency	27.16	1	1	1	0.635918	0.746043	0.658381	overweight	1215.07	Never	3.158	0.21	545.86	0	0	autumn	4	26.8	92	90	40.1	137	187	215	26	30	without_diabetes
9226	54	27.3	No deficiency	87.07	1	1	1	0.76705	1.04831	0.78606	normal	2717.58	Former	5.5	6.89	926.17	0	0	spring	1	21.8	90	89	39	144	191	208	15	23	without_diabetes
8180	52	37.7	No deficiency	201.86	0	1	0	0.95596	1.01815	0.985891	overweight	1371.39	Never	0.375	0	471.32	0	1	summer	3	25.2	99	77	25.8	121.2	135	174	15	19	without_diabetes
1530	48	19.4	Deficiency	33.22	1	1	1	0.822623	0.982886	0.840318	obesity	991.98	Never	1.5	0.79	360.23	0	0	summer	3	31.9	98	106	36	141	363	267	16	25	without_diabetes
41367	43	19.3	Deficiency	380.01	0	0	0	1.07671	1.28741	1.09045	overweight	2755.5	Never	0.533	0.62	1043.56	0	0	summer	4	25	89	91	36.4	77.6	310	176	62	49	without_diabetes
11276	76	17.8	Deficiency	67.47	1	1	1	0.720429	0.823795	0.85694	normal	1361.97	Former	5.5	3.09	335.23	1	0	spring	2	24.8	81	81	75	186	118	285	27	28	without_diabetes
8427	64	21.6	No deficiency	295.44	1	1	1	0.775755	0.993425	0.860808	normal	1528.37	Former	5.5	0.62	411.82	1	1	summer	2	22.6	82	94	59.5	188.9	75	253	33	24	without_diabetes
12066	53	33.4	No deficiency	32.25	0	0	0	1.05305	1.28727	1.13943	99	1790.5	Never	0.158	0.21	552.8	0	0	summer	2	N/A	98	102	42.7	158.9	122	226	21	22	without_diabetes
8777	72	26.1	No deficiency	137.04	1	1	1	0.695347	0.971463	0.726564	normal	1765.95	Former	1.516	1.83	822.53	1	0	autumn	4	22.7	81	91	77.1	145.9	200	263	20	29	without_diabetes
9277	53	15.9	Deficiency	279.58	0	0	0	1.03123	1.20011	1.07164	obesity	1939.83	Never	0.375	1.83	899.04	0	0	summer	4	37.7	110	99	39	144	172	204	42	40	without_diabetes
10924	54	40.3	No deficiency	357.47	1	1	1	0.669848	1.03224	0.703689	normal	1960.28	Never	0.316	1.91	1407.45	1	0	spring	4	18.6	80	83	68	56	119	148	18	24	without_diabetes
3314	63	28	No deficiency	281.55	0	0	1	0.892567	1.09079	0.991643	overweight	1121.09	Never	10	0.22	421.39	1	1	spring	1	25.7	85	101	51.9	100.9	71	167	14	16	without_diabetes
6437	62	21.7	No deficiency	188.98	0	0	0	0.957912	1.11699	0.920748	overweight	1819.46	Never	5.5	0	748.97	0	1	summer	3	26.1	87	96	34.5	79.3	231	160	15	26	without_diabetes
5732	77	22.9	No deficiency	171.17	1	0	1	0.838539	1.31445	0.873468	overweight	1205.37	Never	0.375	2.52	733.33	0	0	spring	1	25.3	88	93	49	148	121	221	15	20	without_diabetes
5061	56	26.6	No deficiency	196.86	0	1	1	0.839149	0.973482	0.899437	overweight	1453.67	Never	7	0.04	727.86	0	0	spring	3	27.1	95	106	43	95	164	171	23	17	without_diabetes
2100	30	24.8	No deficiency	345.47	0	0	0	1.10336	1.14556	1.04291	overweight	3115.31	Actual	2.258	17.41	1417.97	0	0	spring	2	28.5	90	92	39.2	153.8	100	204	16	18	without_diabetes
65081	22	25.3	No deficiency	174.49	0	0	0	1.18683	1.1364	1.17795	normal	2122.68	Never	0	0	782.85	0	0	spring	1	22	85	82	49	112	70	175	18	14	without_diabetes
65577	24	12.9	Deficiency	351.12	0	0	0	1.0289	1.23967	1.12867	normal	2232.62	Never	10.133	4.49	1133.29	0	0	spring	2	23.1	90	86	45	83	78	144	16	21	without_diabetes
11990	38	37.35	No deficiency	298.28	0	0	0	0.941973	1.10779	0.993402	normal	1487.99	Never	0	1.65	790.24	0	0	spring	1	23.8	83	90	66	132	82	214	9	15	without_diabetes
14880	53	15.1	Deficiency	97.65	0	0	0	1.05299	1.20053	1.23747	obesity	1431.46	Never	0	0	752.9	0	0	spring	1	33.7	109	97	45	85	163	163	26	22	without_diabetes
6163	45	25.4	No deficiency	108.18	0	1	0	1.04086	1.04313	1.08605	obesity	825.86	Former	3	0.79	339.44	0	0	spring	2	31.8	105	130	50.6	110.2	191	199	40	32	diabetes
10295	71	15.1	Deficiency	509.51	0	0	0	1.06071	1.10129	1.12204	overweight	3601.97	Former	3.5	0.21	1767.19	0	0	spring	4	26.4	95	107	52.5	195.1	177	283	14	21	without_diabetes
7211	58	31.2	No deficiency	90.3	1	1	1	0.58625	0.681246	0.58874	normal	1751.1	Actual	0	1.03	509.05	0	0	summer	1	19.5	80	89	78	151	110	251	15	25	without_diabetes
3023	69	20.1	No deficiency	367.55	0	1	0	0.921991	0.955916	0.948717	normal	1991.69	Never	9	1.03	971.78	1	0	summer	2	23.8	89	101	54	187	183	272	16	19	without_diabetes
11238	64	27.1	No deficiency	65.4	0	0	0	1.10224	1.21299	1.09556	overweight	2506.59	Never	0.916	0	832.47	0	0	spring	2	27.1	95	118	43	112	99	167	11	15	pre-diabetes
14683	63	28.3	No deficiency	141.34	0	1	0	0.9941	1.07253	1.04308	obesity	965.19	Former	0.158	0.22	459.9	0	0	spring	4	34.4	99.7	95	49	145	238	242	28	22	without_diabetes
6289	55	20.4	No deficiency	132.03	0	0	0	0.974816	1.22533	1.06396	overweight	1819.71	Former	8.133	3.71	639.31	1	1	autumn	1	26.3	88	103	64.7	132.3	226	219	33	26	without_diabetes
6187	42	12.6	Deficiency	323.07	0	0	0	1.02468	1.20372	1.13239	overweight	2169.3	N/A	0.75	1.55	813.82	0	0	spring	1	26.9	93	102	40	129	127	201	18	24	diabetes
11412	66	33.1	No deficiency	11.93	0	0	0	0.941566	1.06401	0.977947	overweight	230.98	Never	0.158	0	44.51	0	0	spring	4	27.1	103	99	37	155	162	224	22	30	without_diabetes
11743	79	21.3	No deficiency	266.32	1	1	1	0.841541	0.734664	0.814576	overweight	575.38	Never	0.375	0.43	773.9	1	0	spring	4	28.4	100	84	50.9	193.1	215	287	14	23	without_diabetes
4972	57	23.4	No deficiency	254.82	0	1	0	0.932507	1.06882	0.994826	overweight	1051.96	Former	0.758	0.25	470.27	0	0	autumn	4	28.8	89	111	45.5	114.5	97	168	25	27	pre-diabetes
11549	44	36	No deficiency	290.06	0	0	0	1.00312	1.23634	1.01623	normal	1988.06	Never	0	0.04	1146.43	0	0	spring	4	21.9	88	84	57	97	183	191	34	39	without_diabetes
40482	27	12.25	Deficiency	146.35	1	1	0	0.914213	1.05729	0.873049	normal	1806.89	Never	0	1.03	679.97	0	0	spring	4	23.6	71	90	28.6	112.6	194	180	22	24	without_diabetes
2609	64	35.4	No deficiency	120.67	0	0	0	1.12878	1.13748	1.17449	obesity	943.2	Former	0.375	4.53	474.06	0	0	winter	4	32.4	112	114	45.2	124.2	193	208	21	19	diabetes
40478	27	24	No deficiency	69.82	0	0	0	0.899904	1.18337	0.95301	normal	864.14	Never	7	1.16	596.1	0	0	winter	3	20.5	78	95	53.2	99	64	165	15	19	without_diabetes
10957	40	8.4	Deficiency	266.32	0	0	0	1.19877	1.30364	1.25273	obesity	2631.19	Former	3.5	7.59	1195.53	0	0	winter	1	53.5	138	94	42	168	302	267	25	22	without_diabetes
13102	67	17.1	Deficiency	171.14	1	1	1	0.849225	0.876779	0.878755	overweight	2794.9	N/A	3	0.79	1100.73	0	0	spring	4	25.8	83	96	63	135	107	219	12	17	without_diabetes
11537	40	37.6	No deficiency	279.53	0	0	0	1.09069	1.15594	1.11117	overweight	1873.91	Never	0.75	3.95	1242.84	0	0	spring	4	25.3	92	95	45.8	76.2	125	147	72	54	without_diabetes
4255	63	24.8	No deficiency	26.74	0	0	0	0.980917	1.1905	1.05102	obesity	2442.53	Never	0.758	0	604.15	0	0	spring	2	31.9	102	95	45	82	137	154	21	18	without_diabetes
11819	66	27	No deficiency	123.09	0	1	0	0.904019	0.952358	1.0156	obesity	1687.68	Former	0	4.22	741.21	0	0	summer	3	33.1	108	89	37	108	102	174	23	22	without_diabetes
14853	46	20.6	No deficiency	133.53	0	1	0	1.14491	1.06956	1.23345	obesity	2578.13	Never	2.416	1.83	958.06	0	0	spring	1	30.6	94	115	41	136	136	183	14	17	pre-diabetes
40072	68	24.4	No deficiency	256.34	0	1	1	0.882829	1.00822	0.974007	overweight	1805.8	Former	3	0.58	1178.01	1	0	winter	1	27.4	95	82	44.6	150.8	208	237	31	28	without_diabetes
5892	79	22.5	No deficiency	368.69	1	1	1	0.817099	0.9114	0.846567	overweight	1850.59	Never	0.375	0	1013.44	1	0	spring	1	28.6	99	96	67	85	81	168	8	17	without_diabetes
65641	27	22.1	No deficiency	99.05	0	0	0	1.11789	1.36187	1.13173	normal	1655.38	Never	0	0.25	508.06	0	0	summer	2	19.9	70	88	38.2	88.4	82	143	13	17	without_diabetes
7355	46	16.4	Deficiency	291.41	0	0	0	1.04559	1.49368	1.12193	obesity	1691.31	Never	5	0.18	975.39	0	0	summer	3	31.4	90	92	60	245	143	344	24	30	without_diabetes
13327	50	18	Deficiency	129.51	0	0	0	1.14573	1.22252	1.16356	overweight	1544.82	Never	9	0	824	0	0	winter	1	29.3	97	140	66.4	121.8	89	206	36	32	diabetes
10819	42	29.6	No deficiency	304.37	0	0	0	1.03836	1.27982	1.14443	normal	2545.14	Former	0.158	2.57	1245.26	0	0	spring	3	23.3	85	93	54	92	113	169	33	21	without_diabetes
11423	23	34.2	No deficiency	41.82	0	0	1	0.853982	1.21007	0.896166	normal	1063.96	Former	0.474	1.03	406.57	0	0	spring	1	20.4	79	89	69	155	125	226	18	28	without_diabetes
14735	54	23.8	No deficiency	144.84	0	1	0	0.934021	1.00334	1.00509	obesity	2852.97	Never	0	3.13	1128.6	0	0	winter	3	35	101	115	44	111	135	206	20	25	pre-diabetes
6411	55	33.9	No deficiency	433.23	0	1	1	0.893172	0.953891	0.902514	normal	2886.4	Never	7.158	0	2112.35	0	0	spring	3	21.9	83	100	57	156	160	184	19	21	without_diabetes
65603	24	27.1	No deficiency	385.79	0	0	0	1.0951	1.2463	1.10786	overweight	3240.36	Never	0.79	0.25	1200.06	0	0	spring	1	28.5	103	89	56	119	101	195	24	24	without_diabetes
4932	63	14.8	Deficiency	229.85	0	0	0	1.14395	1.3365	1.21621	overweight	1776.72	Never	11.758	3.34	946.33	0	0	spring	2	25	76	96	37	136	296	197	25	29	without_diabetes
65488	28	16.4	Deficiency	177.1	0	0	0	1.2822	1.26625	1.20875	normal	1039.08	Never	0.758	0.25	684	0	0	spring	1	22.6	90	93	43	98	93	197	18	20	without_diabetes
13090	51	30.5	No deficiency	133.3	0	0	0	1.06553	1.19277	0.947847	overweight	2280.52	Never	0	7.57	880.5	0	0	summer	2	27.2	84	85	59	146	97	245	24	26	without_diabetes
40068	63	17.4	Deficiency	195.45	0	1	0	1.08624	1.04754	1.09565	overweight	1534	Never	0.316	0.21	992.54	0	0	winter	3	26.4	95	99	50.7	110.5	134	188	24	23	without_diabetes
40996	55	23.3	No deficiency	163.48	0	0	0	0.906975	1.08881	0.980974	overweight	1441.97	Never	0.375	0	609.39	0	0	summer	3	25.8	87	87	38.9	88.3	69	141	20	20	without_diabetes
5612	51	23.4	No deficiency	51.78	0	1	0	0.906303	1.03234	0.890014	obesity	1051.02	Former	5	0.04	400.8	1	0	summer	4	30	101	100	46	150	243	225	21	28	without_diabetes
70201	22	23.6	No deficiency	80.43	0	0	0	1.1773	1.11813	1.11401	normal	1552.05	Never	1.875	0	733.86	0	0	spring	4	20	87	89	52	N/A	92	128	15	17	without_diabetes
8778	41	28.4	No deficiency	31.97	0	0	0	0.93613	1.12444	0.883431	overweight	845.32	Never	0	1.03	235.71	0	0	summer	1	29.6	99	94	63.2	82.2	88	163	23	16	without_diabetes
42065	54	25.2	No deficiency	203.7	0	1	1	0.856391	0.873117	0.97381	overweight	1509.64	Never	0.758	0	1059.84	0	0	spring	3	29.9	108	101	41	90.2	129	157	33	39	without_diabetes
11426	39	20.5	No deficiency	151.37	0	0	0	1.27408	1.46157	1.23482	obesity	2459.05	Actual	3.5	0.83	692.23	0	0	summer	4	31.5	102	109	56	98	137	212	10	17	without_diabetes
11738	59	21.1	No deficiency	159.28	0	0	0	1.07316	1.22667	1.16313	obesity	3086.85	Never	1.5	0.79	1217.18	0	0	summer	3	43.2	106	140	26.5	73.9	113	123	66	44	diabetes
41099	55	12.4	Deficiency	152.7	0	1	1	0.871284	0.837297	0.923215	overweight	1665.07	Never	0	0	809.9	1	0	spring	1	29.3	96	105	50.9	105.7	187	194	39	35	without_diabetes
11107	55	36.6	No deficiency	64.58	1	0	1	0.7758	1.14775	0.845956	overweight	1008.93	Former	5.5	2.88	327.51	1	0	spring	4	25.7	83	94	59	87	106	167	20	18	without_diabetes
7230	67	29	No deficiency	237.77	1	1	1	0.822604	0.753089	0.856721	overweight	2658.03	Never	3.5	1.03	940.05	0	0	spring	4	26.2	85	92	41	206	216	259	13	22	without_diabetes
11163	47	15.7	Deficiency	54.23	0	0	0	0.975897	1.19636	1.01176	normal	979.24	Never	0.75	5.51	331.93	0	0	spring	1	23.9	86	106	43	188	326	255	17	28	without_diabetes
13192	64	20.2	No deficiency	130.27	1	1	1	0.776135	0.860155	0.856262	overweight	1170.88	Former	0.758	1.03	725.56	1	0	autumn	1	28.3	94	95	74.1	157.2	135	234	25	26	without_diabetes
10339	48	26.7	No deficiency	76.58	0	0	0	1.06667	1.34061	1.16719	obesity	1799.56	Former	3	0.83	700.92	0	0	winter	2	34.3	109	98	84.3	127.1	133	238	13	17	without_diabetes
10972	56	26.9	No deficiency	30.4	0	1	1	0.78921	1.03988	0.947872	normal	953.04	Actual	1.5	0.58	189.94	1	0	spring	3	22.3	91	90	45	160	203	246	22	23	without_diabetes
2889	28	13.2	Deficiency	137.08	1	1	1	0.771764	1.04436	0.782108	normal	2196.76	Never	0.158	0	655.64	0	0	autumn	3	20.2	73	88	51.7	108.7	58	172	18	19	without_diabetes
12983	70	17.2	Deficiency	69.15	0	1	0	0.978584	0.99478	1.08356	overweight	630.53	Never	7.5	0.83	308.01	0	0	winter	4	25.2	90	170	39	90	139	175	22	27	diabetes
4313	57	27	No deficiency	62.68	0	1	0	0.972031	1.00446	1.07599	obesity	1074.93	Never	0.375	0	522.43	0	0	spring	3	30.9	99	104	36	113	170	167	31	34	without_diabetes
40297	55	30.2	No deficiency	198.85	1	1	1	0.710077	0.93892	0.805361	normal	1415.96	Former	0	2.76	590.79	0	0	spring	4	24.6	82	96	63.2	134.4	92	216	16	26	without_diabetes
7062	57	25.1	No deficiency	24.45	0	0	0	0.993945	1.32696	1.10312	overweight	1012.77	Former	0.758	0	415.78	0	0	spring	3	27.4	95	164	36.3	134.9	249	221	41	42	diabetes
65247	22	10.445	Deficiency	24.43	0	0	0	1.24728	1.21106	1.2003	overweight	445.42	Never	0.158	0.21	142.66	0	0	autumn	2	27.3	88	90	36.3	110	148	176	35	24	without_diabetes
12604	21	24.1	No deficiency	90.31	0	0	0	1.16504	1.29617	1.13163	overweight	988.66	Never	0.375	0.83	343.1	0	0	summer	2	27.1	84	93	35	105	98	154	16	18	without_diabetes
6215	63	30.4	No deficiency	142.37	0	0	1	0.824364	1.19479	0.900768	overweight	1098.02	Former	0	6.13	650.66	1	0	summer	2	25.5	86	95	70.9	67.5	108	160	27	29	without_diabetes
850	67	20.5	No deficiency	108.19	1	1	1	0.751509	0.810996	0.834288	normal	875.86	Never	0	1.77	350.51	0	0	winter	4	19.9	75	99	60	124	113	236	15	25	without_diabetes
12635	85	17.1	Deficiency	344.14	1	1	1	0.636194	0.822702	0.729927	obesity	1345.75	Never	3.5	0	1137.29	1	0	spring	3	30.7	114	92	28	80	158	125	16	25	without_diabetes
7486	44	20.3	No deficiency	237.82	0	0	0	1.10798	1.0999	1.10926	overweight	2293.23	Never	3.5	0.04	948.1	0	0	spring	1	28	91	95	40	94	80	150	13	13	without_diabetes
11833	60	24.9	No deficiency	195.47	1	1	1	0.774586	0.841427	0.814183	overweight	1190.25	Never	0.758	0.21	793.08	0	0	summer	3	26.8	94	84	35	155	114	212	19	20	without_diabetes
13290	74	14.3	Deficiency	316.83	0	0	0	1.04587	1.23012	1.22804	overweight	1761.96	Never	7.5	0	1339.06	0	0	spring	2	29.8	96	146	39	170	127	197	13	22	diabetes
70449	24	13.8	Deficiency	298.77	0	0	0	1.00047	1.29922	0.97845	normal	2386.55	Never	0.533	0	1113.99	0	0	summer	1	17.5	70	79	52.7	84.7	43	146	11	17	without_diabetes
12208	63	18.7	Deficiency	72.76	0	1	1	0.862055	0.822668	0.928819	obesity	1505.32	Never	3.5	4.53	597.08	1	0	spring	1	35.5	105	97	39	105	259	196	23	29	without_diabetes
13095	36	18.8	Deficiency	82.91	0	0	1	0.867738	1.13672	0.903359	normal	2295.1	N/A	0.158	0.25	726.57	0	0	autumn	4	17.4	70	82	67.9	136.7	137	215	30	28	without_diabetes
6558	80	22.9	No deficiency	157.39	1	1	1	0.626141	0.722497	0.640091	overweight	1331.67	Former	0.375	0.79	795.11	1	0	spring	4	27.7	106	87	57.5	133.5	135	218	18	19	without_diabetes
1054	44	29.3	No deficiency	162.9	0	0	0	0.972356	1.19506	0.977121	normal	1533.68	Never	0.375	0	802.47	0	0	summer	2	20.8	77	92	50.6	120.6	174	206	20	23	without_diabetes
14867	64	29.7	No deficiency	721.76	1	1	1	0.84025	0.886252	0.850635	overweight	2106.94	Former	0.758	3.31	2585.19	0	0	winter	2	29.9	112	98	30	88	194	157	14	17	without_diabetes
6757	48	25.1	No deficiency	85.04	0	1	0	1.12401	0.946068	1.18066	obesity	2763.99	Former	0	0.79	976.3	0	0	summer	2	31.6	102	111	25	113	115	171	31	34	pre-diabetes
65372	22	17.7	Deficiency	150.95	0	0	0	1.00346	1.26128	0.982262	normal	1529.66	Former	4.416	4.49	763.42	0	0	spring	2	20.1	73	82	48.6	106.8	73	170	13	16	without_diabetes
40124	35	17	Deficiency	81.55	1	1	1	0.767337	0.868772	0.821555	normal	1715.02	N/A	3.5	1.59	471.13	0	0	autumn	4	23.2	80	91	38.4	86.6	120	149	12	19	without_diabetes
40774	58	12.7	Deficiency	123.62	0	0	0	1.17023	1.34647	1.27346	normal	1396.91	Never	7.5	0	728.93	1	1	spring	1	24.2	82	89	42.1	144.9	80	203	26	24	without_diabetes
42190	51	22.6	No deficiency	160.38	0	0	0	1.25558	1.47067	1.17003	overweight	2174.77	Actual	3	15.73	946.82	0	0	spring	4	29.3	102	102	49.5	99.5	180	185	17	19	without_diabetes
11422	23	37.4	No deficiency	365.76	0	0	0	1.05958	1.14454	0.989377	overweight	2592.39	Never	0	1.61	1219.36	0	0	spring	3	25.4	93	86	60	74	79	143	31	31	without_diabetes
42169	49	17.3	Deficiency	345.71	0	0	1	0.897413	1.1017	0.977355	normal	3396.64	Former	5.5	0.79	1768.05	1	0	spring	4	20.1	80	92	54	90.8	96	164	10	12	without_diabetes
9969	25	21.8	No deficiency	421.72	0	1	0	1.04901	0.998236	1.09685	overweight	3253.63	Never	3.158	0.39	1666.79	0	0	winter	2	25.5	90	94	45	87	140	180	13	18	without_diabetes
13023	67	25.1	No deficiency	42.37	1	1	1	0.80816	1.01764	0.840763	normal	1052.51	Never	0.375	0	296.5	0	0	summer	2	21.3	86	98	66.4	93.8	124	185	16	18	diabetes
6375	47	19.8	Deficiency	138.3	0	0	0	1.17542	1.35052	1.24475	obesity	897.95	Never	0.758	0	565.66	0	0	summer	2	31.6	91	82	38.3	151.7	205	231	23	19	diabetes
1490	50	22.9	No deficiency	24.87	0	0	0	0.923218	1.23994	0.917153	normal	1414.78	Never	0.158	0	593.18	0	0	spring	1	23.7	90	86	38	107	130	171	16	18	without_diabetes
12109	75	16.9	Deficiency	306.82	1	0	1	0.722619	1.12791	0.810261	overweight	3559.43	Actual	11	4.89	1527.01	1	0	spring	1	28.3	96	88	33	118	102	147	9	24	without_diabetes
9044	55	24.8	No deficiency	41.26	0	1	1	0.872094	1.00325	0.932125	obesity	1776.46	Actual	0	2.23	607.49	0	0	spring	3	39.6	111	134	50	193	99	235	47	41	diabetes
70420	24	21.6	No deficiency	90.12	0	0	0	1.02905	1.21639	1.10085	normal	873.76	Never	11.758	5.69	349.59	0	0	spring	1	23	86	89	57.7	94.7	68	166	18	25	without_diabetes
41116	55	6.115	Deficiency	321.92	1	1	1	0.893204	0.975328	0.860335	normal	1862.11	Former	1.5	0	1345.71	0	0	winter	3	22.6	83	97	52.3	133.3	77	201	17	23	without_diabetes
14873	65	20.8	No deficiency	76.79	0	1	1	0.879707	0.90494	0.927621	obesity	1975.11	Former	0.158	30.22	566.22	0	0	winter	2	30.7	103	90	31	92	85	161	11	20	without_diabetes
10545	40	20.6	No deficiency	N/A	0	0	0	0.995327	1.32937	1.03685	normal	N/A	N/A	N/A	N/A	N/A	0	0	winter	2	20.4	87	80	54	118	268	235	15	24	without_diabetes
4370	60	15.4	Deficiency	97.09	0	1	1	0.8263	0.797016	0.896625	obesity	1269.67	Never	1.5	0	530.62	0	0	spring	1	30.4	95	122	56.9	146.5	98	223	19	20	diabetes
6153	51	27.8	No deficiency	205.36	1	1	1	0.707568	0.855402	0.671701	normal	1941.69	Never	1.5	0.83	1114.39	0	0	winter	3	18.9	85	268	57.5	77.3	51	145	17	16	diabetes
8994	72	24.1	No deficiency	73.28	0	1	0	0.919766	1.01714	0.983135	obesity	700.4	Former	0.158	0.58	281.18	0	0	spring	1	35.5	126	99	71.8	73	121	169	72	92	without_diabetes
65760	25	19.5	Deficiency	11.9	0	0	0	1.08034	1.1832	1.06235	overweight	1610.51	Former	0.758	0	209.73	0	0	spring	4	27	98	76	47.6	119	167	200	51	32	without_diabetes
10959	45	25.6	No deficiency	276.72	0	0	0	1.042	1.29469	1.09085	overweight	2108.6	Former	0	0.21	860.53	1	0	spring	3	29.5	95	107	33	179	163	213	44	41	without_diabetes
4346	53	23.1	No deficiency	70.19	0	0	0	0.986747	1.29197	1.04053	normal	711.37	Never	3	0.58	432.08	1	0	spring	4	20.4	78	96	53	197	113	245	28	31	without_diabetes
10626	39	23.8	No deficiency	288.83	0	0	0	1.018	1.174	0.991337	normal	2173.93	Never	10.5	0.25	1092.46	0	0	spring	4	23.3	79	90	56	99	58	167	18	16	without_diabetes
8316	65	16.9	Deficiency	64.74	1	1	1	0.704405	0.734909	0.804775	obesity	732.6	Former	0.758	0	341.38	0	0	autumn	3	39.5	124	89	51.8	146	212	221	23	28	without_diabetes
41300	49	16.7	Deficiency	351.53	0	0	0	0.941807	1.10758	0.94633	obesity	2814.83	Former	1.133	5.29	1066.39	0	0	summer	1	33.7	104	95	57.4	145.6	100	223	19	18	without_diabetes
40658	33	13.1	Deficiency	150.59	0	0	0	0.926386	1.15682	0.908814	normal	2991.93	Never	7	0	1042.42	0	0	spring	1	20.9	83	88	43.9	60.3	209	146	18	24	without_diabetes
10943	72	25.4	No deficiency	152.62	1	1	1	0.626113	1.03158	0.656332	normal	578.07	Former	0.158	2.59	463.79	1	0	winter	1	20.1	70	101	69	97	109	226	20	32	without_diabetes
11546	58	27	No deficiency	59.5	0	1	0	0.958691	0.964745	1.10777	obesity	859.99	Former	0.375	0	430.73	0	0	summer	3	38.5	108	84	44.6	109.6	79	170	31	21	without_diabetes
6053	42	24.9	No deficiency	380.16	1	0	1	0.824721	1.08715	0.866849	normal	2972.08	Never	0	0.83	1415.15	1	0	spring	1	20.1	83	85	30	98	73	143	12	15	without_diabetes
10877	52	22.1	No deficiency	106.54	0	1	1	0.871833	0.99071	0.947822	normal	1152.31	Former	0.758	21.21	314.65	0	0	spring	1	24.3	86	88	60	137	138	225	24	20	without_diabetes
7176	48	N/A	N/A	444.4	0	0	0	1.1733	1.28531	1.16525	overweight	2807.45	Never	3.5	0.43	1544.93	0	0	spring	-9	26.5	94	290	49	144	125	205	14	33	diabetes
10894	32	22.2	No deficiency	127.8	0	0	1	0.889104	1.23727	0.958306	obesity	2343.43	Actual	0	2.19	826.85	0	0	spring	2	33.7	107	97	45	122	97	186	13	17	without_diabetes
8995	72	18.9	Deficiency	283.99	0	1	0	0.96061	1.0935	0.934418	normal	1286.92	Never	0.916	0.83	1196.02	0	0	autumn	1	24.1	95	112	49.8	155.5	339	240	23	28	pre-diabetes
13114	71	12.4	Deficiency	178.55	1	1	1	0.811835	0.840246	0.877228	obesity	2176.99	Never	5.5	1.79	946	0	0	summer	2	30.7	108	90	56	152	211	219	24	18	without_diabetes
11485	69	17	Deficiency	104.37	1	1	1	0.752823	1.05713	0.783116	obesity	2638.3	Never	0	0	989.44	0	0	summer	3	31	105	111	47	83	212	159	29	35	diabetes
4256	78	21.1	No deficiency	357.98	1	1	1	0.707483	0.90685	0.73245	overweight	1718.49	Former	0.75	0	1555.48	0	0	spring	3	25.6	95	86	52	91	177	178	14	17	without_diabetes
12876	80	24	No deficiency	175.99	0	0	1	0.875931	1.25835	0.906652	normal	1982.6	Never	3.5	0.43	905.4	1	1	spring	4	23	97	92	63	118	153	186	27	36	without_diabetes
12329	70	19.6	Deficiency	186.58	1	1	1	0.70887	1.00528	0.783065	overweight	1273.61	Never	7.5	0.39	896.83	0	0	spring	4	29.1	111.5	90	46	160	146	235	16	21	without_diabetes
65232	24	12.3	Deficiency	252.98	0	0	0	1.00856	1.16226	0.963504	normal	3064.94	Never	0.75	2.41	1272.31	0	0	spring	1	23.2	83	95	33	111	101	148	24	34	without_diabetes
4437	55	22.7	No deficiency	67.72	1	1	1	0.817945	0.997455	0.822792	overweight	1509.29	Never	1.5	2.37	584.12	0	0	summer	2	25.9	85	266	61.1	129.5	237	238	20	22	diabetes
41301	76	7.04	Deficiency	392.57	1	1	1	0.749614	1.05164	0.691979	overweight	3293.89	Never	0.375	0.21	994.16	0	0	summer	1	27.1	101	105	59.2	68.2	148	157	14	21	without_diabetes
65340	19	13.5	Deficiency	53.25	1	1	1	0.851606	1.02136	0.843329	normal	2373.4	Former	6.258	10.35	651.11	0	0	summer	3	18.5	68	88	42	103	93	170	11	18	without_diabetes
65570	21	16.3	Deficiency	230.06	0	0	1	0.856686	1.25239	0.914021	normal	865.98	Never	1.5	0	620.1	0	0	winter	1	20	60	93	39.8	92.2	95	151	15	22	without_diabetes
11564	40	30.8	No deficiency	75.65	0	0	0	1.12054	1.1151	1.14706	overweight	1902.96	Actual	0.632	13.13	670.43	0	1	spring	3	27.5	95	94	25	112	234	163	23	25	without_diabetes
12998	50	27.3	No deficiency	390.24	0	0	0	1.02513	1.2828	1.08551	normal	3021.76	Never	3.5	1.25	1911.86	0	0	summer	2	21.9	73	95	49	101	109	164	18	19	without_diabetes
1422	40	20.5	No deficiency	81	1	1	1	0.889865	0.985533	0.869256	normal	1403.24	Never	0.375	3.71	549.25	0	0	autumn	1	23.1	80	98	47.4	128.5	98	195	43	42	without_diabetes
12028	81	19	Deficiency	397.93	1	1	1	0.717443	0.930156	0.783829	overweight	4119.64	Never	5.5	0.21	1958.39	0	0	spring	1	27.6	98	101	53	121	119	198	9	13	without_diabetes
12443	39	14.6	Deficiency	59.69	0	0	0	1.04498	1.11154	1.02136	normal	1541.73	Never	0.316	11.43	505.92	0	0	spring	4	24.8	90	96	37.1	129.3	183	203	18	14	without_diabetes
14788	61	22.5	No deficiency	139.62	0	1	1	0.827461	0.943268	0.95126	obesity	961.65	Former	0.375	0.79	461.06	0	0	spring	4	31.7	97	98	36	90	109	136	22	23	without_diabetes
12246	68	28.5	No deficiency	130.55	1	1	1	0.690287	0.882381	0.681325	normal	755.55	N/A	1.5	0	696.47	1	0	spring	2	18.6	80	86	48	110	124	183	23	22	without_diabetes
10681	45	28.9	No deficiency	126.22	0	1	0	0.950176	1.05577	0.951323	overweight	991.92	Never	1.5	0.21	515.39	0	0	spring	2	25.4	87	100	54	184	143	237	34	29	without_diabetes
6549	50	22.9	No deficiency	294.73	0	0	0	1.06658	1.23677	1.10219	overweight	2125.07	Never	3.758	1.59	1369.5	1	1	autumn	2	28.3	95	88	47.1	119.3	198	206	11	15	without_diabetes
8250	28	35.2	No deficiency	214.71	0	0	0	0.934209	1.12701	0.933115	normal	2240.27	Never	5.008	1.59	1107.66	0	0	summer	1	21.5	84	89	56.4	105.4	71	176	23	21	without_diabetes
41424	43	16.5	Deficiency	122.42	0	0	0	1.10524	1.36693	1.09435	obesity	2387.96	Never	3.5	2.17	922.61	0	0	autumn	1	31.2	102	101	46.5	95.5	280	198	50	39	without_diabetes
10711	20	19.3	Deficiency	140.5	0	0	0	1.11662	1.12224	1.13854	normal	1277.83	Never	7.016	2.88	653.97	0	0	summer	1	24.2	82	95	53	155	130	219	13	19	without_diabetes
6560	51	23	No deficiency	166.25	0	1	0	1.0177	1.01838	1.01511	obesity	1430.38	Former	1.516	0.25	766.98	0	0	summer	4	34.5	98	104	47.2	118.8	100	186	81	71	without_diabetes
65585	21	14.3	Deficiency	443.27	0	1	0	0.994076	1.01108	0.996201	overweight	3639.41	Never	9	1.61	1766.8	0	0	summer	3	25.3	90	89	36.8	84.2	145	150	17	17	without_diabetes
9321	60	19.2	Deficiency	167.93	0	0	0	1.37084	1.1361	1.39443	obesity	1113.71	Never	0	0.21	702.81	0	0	summer	2	35.3	117	190	44.1	108.8	294	185	9	19	diabetes
9785	45	26.7	No deficiency	66.22	1	1	0	0.918898	0.944141	0.859913	normal	1255.16	Never	0.758	1.61	305.12	0	0	spring	3	24.2	85	107	44.8	125	121	194	16	19	without_diabetes
41573	43	15.9	Deficiency	67.68	0	0	0	1.10969	1.35699	1.2006	obesity	954.87	Former	0.375	2.57	443.78	0	0	spring	1	31.1	102	96	26	148	157	225	27	26	without_diabetes
40920	37	21.2	No deficiency	334.33	0	0	0	1.13401	1.19743	1.15231	obesity	5995.64	Former	1.125	0.58	2180.08	0	0	summer	1	34.8	105	103	28.5	90.3	170	152	46	25	without_diabetes
4228	66	90.3	No deficiency	365.06	1	1	1	0.74042	1.01271	0.753478	overweight	3056.47	Never	9	0	1440.72	1	0	spring	3	25.3	90	83	56	70	89	143	76	134	without_diabetes
41131	50	24	No deficiency	303.15	0	0	0	1.0297	1.17295	1.11375	obesity	2176.84	Never	0	0	1524.97	0	0	autumn	3	36.8	126	86	46	124	154	190	42	36	diabetes
6245	56	22.8	No deficiency	263.77	0	1	0	0.944396	0.96133	1.02817	obesity	3300.46	Never	0.758	1.01	1349.8	1	0	spring	3	36.3	127	88	84	80	150	194	21	40	without_diabetes
10267	54	18.6	Deficiency	81.97	0	1	0	0.984268	1.05111	1.00649	obesity	3485.78	Never	0.158	0.58	942.6	0	0	autumn	2	31.3	100	97	43.1	144.4	185	206	73	56	without_diabetes
11921	63	20.2	No deficiency	88.16	0	0	1	0.861515	1.08567	0.907392	overweight	714.38	Never	0.158	0	379.67	0	0	autumn	3	25.4	90	106	47.9	157.2	179	236	15	22	diabetes
65042	24	16.3	Deficiency	91.95	0	0	0	1.00824	1.05692	1.02838	normal	1111.84	Former	0.849	7.67	461.72	0	0	summer	1	20.5	71	78	35	113	128	198	11	26	without_diabetes
11161	22	39.3	No deficiency	82.39	0	0	0	1.07829	1.1047	1.01799	normal	1389.34	Never	0.916	26.25	405.33	0	0	winter	4	18.6	73	92	72.9	90.1	120	187	10	17	without_diabetes
13515	64	15	Deficiency	87.15	0	0	1	0.859894	1.10055	0.966915	obesity	584.31	Never	7.5	0.58	206.64	0	0	winter	4	32.9	100	166	46.4	71	173	152	20	22	diabetes
3631	44	17.1	Deficiency	51.74	0	0	0	0.98092	1.19337	1.12186	overweight	526.85	Former	0.375	15.73	200.26	0	0	winter	2	29.2	110	321	28	141	252	225	32	30	diabetes
10823	40	22.5	No deficiency	30.53	1	1	1	0.759953	0.984991	0.795096	normal	1222.21	Never	3.875	0.21	380.81	1	0	spring	1	21	85	94	54	101	113	178	18	14	without_diabetes
3397	56	31.9	No deficiency	142.84	1	1	1	0.744538	1.03662	0.843933	normal	1109.93	Never	3.5	0.21	543.89	1	0	summer	3	22.7	81	93	23	83	115	218	11	23	without_diabetes
5663	59	20.9	No deficiency	258.23	0	0	0	0.985533	1.43836	0.957234	obesity	1125.84	Never	1.125	0	847.49	0	0	spring	3	41.7	112	102	64	141	153	236	16	17	without_diabetes
10503	48	23.3	No deficiency	285.34	0	1	0	1.07237	0.994309	1.05739	obesity	2012.68	Actual	6.5	6.65	1133.4	0	0	summer	1	30.3	93	91	40.5	97.5	205	179	36	28	without_diabetes
4258	41	22.5	No deficiency	159.55	0	0	0	1.17732	1.29115	1.2483	obesity	2072.42	N/A	0	3.91	974.05	0	0	spring	3	33.2	99	117	24	118	308	171	15	19	pre-diabetes
12296	69	30.3	No deficiency	410.93	0	1	1	0.895869	1.0853	0.981386	overweight	3318.02	Never	N/A	0	1148.37	0	0	spring	1	28	90	131	54	109	106	184	37	41	diabetes
6027	51	28.7	No deficiency	270.47	0	0	0	1.10013	1.15111	1.09977	normal	2300.45	Former	4.508	0.83	1149.57	0	0	spring	3	23.8	97	120	65	194	161	258	31	33	diabetes
5083	57	26.5	No deficiency	239.2	1	1	1	0.793025	0.946201	0.849236	normal	1895.7	Former	7.5	2.99	509.08	0	1	winter	1	23.1	87	88	28	148	93	217	26	27	without_diabetes
6628	74	15.7	Deficiency	130.16	1	0	1	0.755653	1.29525	0.840431	normal	743.62	Never	0	0	489.27	0	0	spring	1	23.8	96	134	63	216	177	277	15	24	diabetes
12414	66	22	No deficiency	213.55	1	0	1	0.830051	1.06565	0.824706	obesity	1636.79	Never	7	1.2	908.45	1	0	spring	1	43.2	124	89	73.2	80.4	57	165	32	27	without_diabetes
4274	46	23.1	No deficiency	242.96	0	0	0	1.21943	1.14559	1.24069	obesity	2458.7	Never	15	1.03	1179.38	0	0	summer	3	31.1	101	103	41.7	139.9	127	207	22	25	without_diabetes
40554	32	13.7	Deficiency	91.56	1	1	0	0.900656	1.04571	0.869375	overweight	1869.94	Never	3	9.93	781.68	0	0	spring	1	26.7	92	87	62.9	185.9	76	264	17	21	without_diabetes
8801	55	25	No deficiency	588.95	0	1	0	0.964042	0.8962	1.02753	obesity	2451.57	N/A	0.158	0.62	2102.65	0	0	spring	4	31.4	91	117	49	123	678	354	29	32	pre-diabetes
13147	50	30	No deficiency	105.6	0	0	0	0.949917	1.28173	1.01531	overweight	1223.99	Actual	0.316	3.76	687.41	0	0	spring	3	28.8	94	252	76	76	115	175	41	43	diabetes
10742	52	17.4	Deficiency	338.93	0	1	0	0.931395	0.96843	0.893298	normal	1583.65	Actual	0.758	22.04	1323.74	0	1	spring	2	22.6	85	110	45	137	166	215	12	14	pre-diabetes
65461	26	18.7	Deficiency	855.44	0	0	0	1.14811	1.41102	1.19952	normal	3821.09	Former	0.375	1.41	2530.12	0	0	autumn	3	24.5	85	95	42.2	138.4	143	194	43	33	without_diabetes
7493	31	30.2	No deficiency	106.05	0	0	0	0.954377	1.1239	1.03966	normal	1206.9	Never	1.125	0	421.11	0	0	spring	3	23.6	78	84	45	120	115	188	12	14	without_diabetes
5282	54	27.8	No deficiency	108.39	1	1	1	0.781487	1.01338	0.975855	normal	1717.95	Former	0.375	0	703.45	0	0	autumn	4	24.9	81	94	53.1	190.7	150	245	34	26	without_diabetes
6535	53	19.7	Deficiency	181.61	0	1	1	0.83362	0.915436	0.897893	normal	2229.76	Never	5.5	2.99	978.08	1	0	spring	1	21.2	87	89	29	121	232	176	32	27	without_diabetes
5003	46	19.7	Deficiency	448.08	0	0	1	0.832173	1.0848	0.921207	normal	2402.2	Never	0.316	0.79	1572.56	0	0	spring	3	22.5	84	90	55	156	119	210	16	20	without_diabetes
12239	71	14.6	Deficiency	186.46	1	1	1	0.784579	1.02665	0.849355	normal	1477.12	Former	5.5	0.79	966.7	0	0	spring	1	24.1	92	260	42	106	237	195	21	21	diabetes
14841	57	24.7	No deficiency	102.7	0	0	0	1.11071	1.31	1.10323	obesity	1743.54	Never	1.5	0.25	818.05	0	0	winter	4	35.1	116	99	53	89	148	194	27	25	without_diabetes
3383	42	13.6	Deficiency	127.96	0	0	0	1.00359	1.11279	0.969259	obesity	1929.41	N/A	0.758	0.79	643.67	0	0	spring	3	31.1	99	104	45.9	115.5	238	209	21	24	without_diabetes
14859	59	22.8	No deficiency	29.69	0	1	0	0.971516	1.05113	1.03422	obesity	343.97	Never	0.158	0	125.96	0	0	winter	2	34.5	106	102	33	103	341	200	15	16	without_diabetes
40633	32	9.705	Deficiency	192.01	0	0	0	1.08577	1.25976	1.02333	normal	1401.74	Never	2.191	7.59	698.38	0	0	winter	2	24.3	81	95	44.2	159.8	195	243	13	20	without_diabetes
11848	63	14.4	Deficiency	248.2	1	1	1	0.840477	0.863092	0.836911	overweight	3425.36	Former	0	0	1186.85	1	0	summer	3	29.9	99	110	43.1	119.7	196	202	25	26	pre-diabetes
3013	72	16.3	Deficiency	200.26	1	1	1	0.800806	0.988376	0.871143	overweight	2248.37	Never	1.5	0.79	990.71	0	0	autumn	1	26.9	99	104	48.4	120.3	191	185	48	51	without_diabetes
6529	51	22.8	No deficiency	386.82	0	1	0	1.02165	1.03936	1.10319	obesity	4866.07	Former	0	0.25	1484.33	0	0	spring	3	32.1	97	88	43.6	84.6	159	160	37	30	diabetes
9737	60	19.8	Deficiency	110.32	0	1	0	1.0089	0.928883	1.15909	obesity	1829.65	Never	0.75	0	767.7	0	0	summer	2	30.3	96	107	56.8	106.4	129	189	20	20	without_diabetes
65084	22	22.4	No deficiency	482.86	0	0	0	1.08305	1.21829	1.05269	normal	2126.07	Never	7.5	1.79	429.77	0	0	winter	-9	17.1	67	79	49	108	102	198.4	19	19	without_diabetes
5890	44	27.8	No deficiency	140.28	0	0	0	0.98572	1.11724	1.08486	obesity	433.58	Never	1.5	0.21	430.83	0	0	winter	2	33.9	N/A	105	39.2	N/A	787	205	23	21	without_diabetes
41064	62	8.75	Deficiency	136.62	1	1	1	0.637401	0.598077	0.704339	overweight	1665.87	Never	0.375	0.21	1012.15	0	0	spring	3	27.1	96	92	60.6	139.4	210	242	35	26	without_diabetes
65152	20	13.3	Deficiency	160.53	0	1	0	1.06517	1.07601	0.976515	normal	2066.92	Never	1.5	8.13	827.16	0	0	spring	3	24.8	84	84	39.3	85.5	146	154	14	24	without_diabetes
11840	42	23.2	No deficiency	52.35	0	0	0	1.30541	1.42862	1.30939	overweight	1529.63	Actual	0.691	0.79	389.16	0	0	autumn	1	25.7	90	82	68.3	119.1	173	222	11	16	without_diabetes
6297	54	11	Deficiency	72.8	0	1	1	0.847927	0.899699	0.911399	overweight	1357.76	Actual	0	0.83	498.99	0	0	summer	1	27.4	94	90	36.5	130.1	252	217	30	28	without_diabetes
65110	27	17.1	Deficiency	388.83	0	0	0	0.976986	1.34403	0.989934	overweight	4212.84	Former	1.441	20.83	1546.98	0	0	summer	3	27.6	97	93	32	86	76	144	19	20	without_diabetes
14770	58	27.9	No deficiency	50.81	0	1	1	0.888039	1.01347	0.984671	obesity	770.7	Actual	1.5	1.41	357.39	1	0	spring	4	33.6	111	87	39	88	215	170	20	19	without_diabetes
8657	64	11.1	Deficiency	143.37	0		1	0.837496		0.885895	overweight	1777.34	Former	1.516	0.25	880.76	0	1	spring	1	27.2	91	111	49	187	548	249	18	28	diabetes
41215	61	27.1	No deficiency	345.58	0	0	0	1.01484	1.19777	1.13459	obesity	1502.53	Never	0	0	1177.47	1	0	summer	2	34	125	115	45.3	106.3	137	179	35	46	diabetes
4366	60	18.2	Deficiency	147.06	0	1	0	0.925519	1.00472	0.997536	normal	1405.45	N/A	0.691	0.21	843.26	0	0	spring	2	23.8	87	96	32	111	399	223	36	29	without_diabetes
14832	58	22.7	No deficiency	91.33	0	0	0	0.943212	1.15104	1.00197	obesity	753.71	Never	0	0.61	198.34	0	0	spring	4	39.9	109	95	49	109	142	186	17	14	without_diabetes
12310	58	17.9	Deficiency	134.79	0	1	0	0.937264	0.842488	0.981651	overweight	1553.68	Former	6.416	0.79	659.09	0	0	spring	1	28.3	88	100	51	174	476	277	23	27	without_diabetes
13049	58	24.3	No deficiency	462.21	0	0	1	0.881071	1.13048	0.979188	normal	4646.6	Never	5.5	0.04	3029.12	1	1	winter	2	22.5	84	97	32.5	136.7	59	181	22	28	without_diabetes
10969	31	35.1	No deficiency	340.7	0	0	0	1.16823	1.2561	1.19791	overweight	2272.98	Never	0	0.79	1140.24	0	0	spring	1	27.3	95	89	33	71	129	130	12	18	without_diabetes
12123	73	23.4	No deficiency	323.01	0	0	0	1.01188	1.2072	1.14399	overweight	2084.38	Never	0.758	0.04	1553.88	0	1	spring	2	27.6	96	85	53	90	214	186	16	18	without_diabetes
40995	82	7.68	Deficiency	97.07	1	1	1	0.711266	0.86726	0.696122	normal	1599.19	Actual	0	0.21	654.94	0	0	summer	1	23.4	87	78	50.5	108.9	213	202	16	28	without_diabetes
12579	51	19	Deficiency	157.21	1	1	1	0.784358	1.03697	0.80998	normal	2265.54	Never	0.375	0.83	836.21	0	0	summer	4	20.6	79	84	51	164	75	247	13	16	without_diabetes
13386	72	25.7	No deficiency	61.43	0	1	1	0.842065	1.05116	0.93719	obesity	966.61	Former	0.758	0.04	451.1	1	0	autumn	1	30.4	100	112	58.5	153.9	142	231	21	27	pre-diabetes
11555	78	12.1	Deficiency	363.11	1	1	1	0.709436	0.953882	0.8068	normal	1405.59	Former	0.316	0	832.87	1	0	winter	2	24.3	83	84	52	121	100	193	12	15	without_diabetes
3450	66	31.4	No deficiency	194.28	0	1	0	1.00241	0.958088	1.01681	obesity	1444.09	Former	0.158	0.58	726.35	1	0	spring	3	33.1	119	105	48	146	187	220	15	35	without_diabetes
65068	26	13.11	Deficiency	77.05	0	0	0	1.09414	1.10936	1.15864	overweight	2550.49	Former	0.908	18.13	723.9	0	0	spring	1	26.5	91	80	29	112	318	181	22	20	without_diabetes
3806	43	20.9	No deficiency	147.8	0	0	0	0.956042	1.07655	0.937033	normal	2705.75	Never	0	2.75	1281.61	0	0	spring	1	20.3	78	89	40	156	290	231	20	21	without_diabetes
14860	54	23.2	No deficiency	162.52	0	1	0	0.942361	1.02932	0.96281	overweight	1798.6	Never	0	0	1014.8	0	0	spring	2	28.6	85	95	32	101	106	154	16	16	without_diabetes
6209	51	19.3	Deficiency	180.1	0	0	0	0.995906	1.18354	1.155	overweight	1626.54	Never	5	6.87	649.59	0	0	spring	3	28.8	101	93	39.6	138.2	206	219	16	16	without_diabetes
4525	61	20.1	No deficiency	420.73	0	0	0	0.969313	1.15721	0.986793	overweight	1864.88	Never	1.5	0	1433.29	0	0	autumn	1	25.1	82	129	40.2	133.8	241	215	131	154	diabetes
3844	32	31.8	No deficiency	264	0	0	0	1.09783	1.34325	1.14291	overweight	3110.27	Never	0.533	3.91	1268.22	0	1	spring	4	26.2	88	81	45	106	117	162	28	25	without_diabetes
70061	19	19.2	Deficiency	84.97	0	0	0	1.10443	1.11102	1.10718	overweight	1785.83	Former	5.916	1.83	723.88	0	0	spring	4	25.4	75	92	41	87	125	121	17	18	without_diabetes
10183	55	28.9	No deficiency	522.98	0	0	0	1.05905	1.23695	0.93667	normal	2057.42	Former	1.516	0.43	1077.25	0	0	spring	2	20.1	81	92	53	186	107	242	14	23	without_diabetes
4770	68	18.9	Deficiency	87.66	0	1	1	0.823305	1.0681	0.901624	normal	1177.34	Never	1.516	3.47	483.87	0	0	spring	2	24.8	91	125	41.5	126.5	95	187	36	24	pre-diabetes
5582	43	12.8	Deficiency	726.95	1	0	1	0.84857	1.13513	0.880767	normal	2763.52	Former	1.658	0.39	2573.26	0	0	winter	2	23.6	90	91	43.2	127.6	116	194	12	17	without_diabetes
13257	62	16.8	Deficiency	210.87	1	0	1	0.771524	1.17365	0.814307	overweight	1210.6	Never	1.5	0.04	916.41	0	0	summer	4	25.9	97	99	53	172	117	239	18	18	without_diabetes
12999	72	22.6	No deficiency	401.19	1	0	1	0.744559	1.09116	0.795449	normal	1921.72	Never	0.533	0	1401.92	1	0	summer	2	21	77	103	66	119	230	214	14	22	without_diabetes
11299	61	26.1	No deficiency	97.88	0	1	0	0.919347	0.934172	1.00161	overweight	1872.91	Actual	1.5	28.8	597.1	0	0	summer	2	26.9	94	99	45.2	183.4	127	254	20	24	without_diabetes
8601	57	24.1	No deficiency	89.4	0	0	0	1.04422	1.13814	1.21409	overweight	1323.16	Former	0	0	536.18	0	0	spring	4	29.3	89	97	50.9	94.9	81	162	20	20	without_diabetes
10306	47	13.7	Deficiency	263.1	0	0	0	0.965513	1.33916	0.926264	normal	1813.74	Former	0	0.04	855.73	0	0	winter	4	20.2	76	84	42	129	116	194	48	24	without_diabetes
11804	92	13.8	Deficiency	304.18	1	1	1	0.666812	0.986353	0.603274	normal	1600.16	Never	0	0	835.89	0	0	winter	2	23.7	94	96	63	114	103	198	12	17	without_diabetes
40357	45	15	Deficiency	328.51	0	1	0	0.997269	0.990776	1.031	obesity	2677.8	Never	0	0.25	866.47	0	0	autumn	4	30.4	92	109	38.9	119.5	278	214	22	20	without_diabetes
1640	56	31.7	No deficiency	435.23	0	1	0	1.10977	1.03196	1.21819	normal	3127.37	Never	5.375	0.25	1868.86	0	0	autumn	3	24.6	84	111	55.7	184.9	168	263	24	23	pre-diabetes
2214	57	24.7	No deficiency	270.49	0	1	0	1.00183	0.989391	1.07466	obesity	1783.2	Former	1.125	0	1210.49	0	0	spring	3	33.1	101	180	40.2	145.4	187	223	32	34	diabetes
3530	60	18.9	Deficiency	27.81	0	1	1	0.891099	1.01547	1.08085	obesity	1087.13	N/A	0	0.21	421.69	0	0	spring	3	46	135	144	28	122	195	162	25	27	diabetes
4711	61	30.1	No deficiency	100.51	0	1	0	0.961515	1.01631	1.00795	overweight	1266.06	Former	9	6.17	523.73	1	0	spring	3	25.5	85	89	47	172	203	248	17	26	without_diabetes
6641	51	15.3	Deficiency	N/A	1	1	1	0.864867	0.918307	0.869456	obesity	N/A	N/A	N/A	N/A	N/A	0	0	summer	4	31.4	104	102	41.7	121.9	182	200	63	49	without_diabetes
41516	52	25.9	No deficiency	235.11	0	0	0	1.01456	1.13199	0.993739	obesity	1338.64	Never	0	0.25	653.42	1	0	spring	3	31.3	98	93	47	191	207	251	21	22	without_diabetes
10792	43	23.5	No deficiency	593.64	0	0	0	1.12189	1.23283	1.1915	obesity	5164.97	Actual	0.758	6.83	2621.29	0	0	spring	1	32.5	92	88	48	124	133	199	9	13	without_diabetes
11342	43	22.3	No deficiency	372.35	1	1	0	0.936385	1.05139	0.869409	normal	3329.24	Never	0	1.01	1664.19	1	0	autumn	1	20.7	83	84	59.2	124.5	100	188	27	26	without_diabetes
65644	24	18.2	Deficiency	185.28	0	0	0	1.35409	1.4026	1.38213	overweight	1638.96	Never	0	0	641.93	0	0	summer	3	28	93	84	38	128	138	179	17	22	without_diabetes
6001	53	25.6	No deficiency	205.2	0	0	0	1.14002	1.11716	1.08967	obesity	1749.96	Former	5.5	0.83	835.47	0	0	spring	3	30.5	93	91	51	80	98	151	25	22	without_diabetes
11106	27	21.9	No deficiency	393.13	0	0	0	0.916015	1.1048	0.887404	normal	1562.19	Never	0	1.01	1502.36	0	0	spring	1	21	78	76	47	131	65	185	15	20	without_diabetes
11334	62	24	No deficiency	350.18	0	1	1	0.852821	0.879328	0.9087	normal	2491.18	Former	7	0.04	1627.03	0	0	autumn	3	24.2	76	77	67.3	153.1	73	235	13	19	without_diabetes
3366	58	26	No deficiency	413.9	1	1	0	0.907739	0.975928	0.871559	overweight	2538.47	Never	7.5	0	1726.51	0	0	summer	4	26.3	88	96	41	153	275	231	36	38	without_diabetes
41378	38	13.2	Deficiency	55.09	0	0	0	1.1027	1.13055	1.05682	normal	1612.58	Former	0.158	1.37	646.15	0	0	spring	4	24.9	86	101	30.1	80.5	227	156	18	18	without_diabetes
40375	56	23.1	No deficiency	168.3	0	0	0	1.08178	1.27944	1.20353	overweight	2086.89	Actual	1.658	0.21	529.39	0	0	autumn	1	27.1	97	205	48.7	138.1	266	240	38	29	diabetes
3015	58	23	No deficiency	95.07	0	1	1	0.897095	0.968515	1.07263	overweight	1599.23	Never	0	0	635.55	0	0	autumn	2	29.6	100	99	44.3	190.3	158	256	31	32	without_diabetes
8752	58	17.1	Deficiency	116.34	0	1	0	0.952471	0.914011	1.00166	overweight	1025.91	Former	1.974	11.58	322.14	1	1	winter	4	28.7	101	95	32	149	79	181	30	31	without_diabetes
9211	47	21.1	No deficiency	101.01	0	1	0	0.907525	0.999309	0.94865	overweight	675.87	Never	0.75	0.21	382.12	0	0	summer	1	28.3	92	91	61.9	127.3	84	206	23	25	without_diabetes
12484	72	18.4	Deficiency	71.8	0	1	1	0.843024	0.978821	0.916936	overweight	706.16	Never	0.758	0	294.25	0	0	spring	1	27.9	102	98	42	167	168	211	18	28	without_diabetes
5519	53	14.3	Deficiency	95.68	0	1	0	0.939538	1.0323	0.958191	normal	1534.97	Former	0	0	388.26	0	0	summer	4	24.2	82	88	44	186	308	277	19	23	without_diabetes
2613	75	22.2	No deficiency	374.84	0	1	1	0.892116	0.97685	0.889903	normal	1865.08	Never	1.516	0.62	1572.06	0	0	spring	-9	21.7	80	94	35	166	122	199	15	23	without_diabetes
14786	59	27.2	No deficiency	216.05	1	1	1	0.838657	0.816971	0.858625	overweight	1565.72	Never	3.5	1.01	1072.99	0	0	spring	3	29.5	101	91	57	114	183	215	12	17	without_diabetes
13481	52	26.5	No deficiency	85.61	0	1	0	0.9534	0.943338	1.01813	overweight	1144.97	Never	0	0	598.6	0	0	summer	2	27.6	91	102	57	148	117	219	170	116	diabetes
13085	49	15.9	Deficiency	100.13	0	1	1	0.832346	1.08838	0.905724	normal	1730.99	Never	0.75	0.83	1002.42	0	0	winter	3	22.7	82	166	64.7	103.9	127	194	25	17	diabetes
65199	28	12.505	Deficiency	379.7	0	1	0	0.984955	0.988807	0.960603	obesity	3219.89	Never	0.158	0	1310.09	0	0	summer	1	30.9	102	104	33	98	92	148	17	19	without_diabetes
11846	78	16.8	Deficiency	184.34	1	1	1	0.79771	0.809161	0.805055	overweight	1607.26	Never	0.375	0.04	698.64	0	0	spring	-9	27.6	88	100	54	83	139	165	22	18	without_diabetes
7459	35	20.9	No deficiency	264.13	0	0	0	1.31322	1.34045	1.32887	overweight	3646.6	Never	0.758	0.21	1491.51	0	0	spring	3	26.1	99	99	29	137	205	189	11	19	without_diabetes
12970	42	27.7	No deficiency	98.37	0	1	1	0.878794	1.05463	0.914663	normal	1174.19	Former	0	1.01	316.42	0	0	summer	1	20.1	74	95	52	86	58	155	14	19	without_diabetes
520	56	23	No deficiency	120.96	0	0	1	0.869088	1.0962	0.93257	obesity	2580.33	Former	0.758	0.04	938.67	0	0	spring	1	31.9	104	102	46.9	115.5	178	198	18	23	diabetes
11575	61	22.1	No deficiency	327.45	0	1	0	0.900175	0.882801	0.938088	normal	1928.81	Never	0.375	0	1157.32	0	0	spring	1	24.3	95	106	74	176.6	82	267	29	24	without_diabetes
9105	44	28.2	No deficiency	242.19	0	0	0	1.08646	1.28104	1.06515	normal	1822.63	Never	1.5	0	840.03	1	0	summer	4	23.2	90	92	60	156	186	257	24	26	without_diabetes
6586	35	9.075	Deficiency	132.1	0	0	0	1.01893	1.07588	0.995593	overweight	2337.47	Never	5.758	1.16	1552.4	0	0	winter	3	28.2	92	98	27	72	367	172	25	16	without_diabetes
1190	52	23.8	No deficiency	175.2	1	1	1	0.81432	1.02947	0.822771	normal	1960.21	Never	3.5	0.58	1092.67	0	0	summer	4	23.5	85	130	59	199	129	277	31	30	diabetes
2309	56	21.7	No deficiency	73.88	1	1	1	0.859183	0.911724	0.869952	normal	1670.6	Never	0.158	0.21	886.39	0	0	winter	2	21	75	361	42	174	213	260	20	23	diabetes
12240	67	17.6	Deficiency	77.27	1	1	1	0.807981	0.917892	0.877121	obesity	1518.29	N/A	1.5	0	667.31	0	0	spring	4	35.9	103	106	47	166	118	208	27	37	without_diabetes
9023	59	31	No deficiency	371.62	0	1	1	0.832874	1.06187	0.907119	obesity	2556.69	Never	1.133	0	1218.01	0	0	summer	1	32	97	104	45	143.8	67	202	15	24	without_diabetes
10066	52	24.9	No deficiency	238.75	0	1	0	0.987837	0.871216	1.01891	overweight	1179.68	Former	2.258	0.25	1001.73	1	0	spring	2	28.8	92	99	44	102	110	168	22	24	without_diabetes
3492	45	17.8	Deficiency	156.44	0	0	0	1.10385	1.09788	1.07568	overweight	1128.35	Never	0.75	0	247.32	0	0	winter	-9	25.7	90	103	47	112	99	200	15	18	without_diabetes
12691	65	21.3	No deficiency	324.04	0	1	1	0.850375	0.984437	0.987334	obesity	2325.99	Never	0.533	0	1275.78	0	0	winter	4	31.7	101	94	29	106	446	222	20	32	without_diabetes
12498	67	21.8	No deficiency	434.31	0	0	0	1.07525	1.27661	1.21011	overweight	1794.25	Former	3.5	1.01	1644.21	0	0	spring	-9	25.6	87	100	59	183	206	283	26	28	without_diabetes
